# Supplementary material for: Elucidation of Gut Microbiota-Associated Lipids Using LC-MS/MS and 16S rRNA Sequence Analyses
Source: iScience. 2020 Nov 23;23(12):101841. doi: 10.1016/j.isci.2020.101841 (PMC7721639; doi:10.1016/j.isci.2020.101841)
Supplement: Data S2. Targeted and Untargeted Lipidomics Data, Related to Figure 2 [file mmc3.xlsx]

## Sheet: Data
Platforms	Metabolite names	Unit	Control_1	Control_2	Control_3	Control_4	Control_5	Abx_1	Abx_2	Abx_3	Abx_4	Abx_5	Amp_High_1	Amp_High_2	Amp_High_3	Amp_High_4	Amp_High_5	Amp_Low_1	Amp_Low_2	Amp_Low_3	Amp_Low_4	Amp_Low_5	Met_High_1	Met_High_2	Met_High_3	Met_High_4	Met_High_5	Met_Low_1	Met_Low_2	Met_Low_3	Met_Low_4	Met_Low_5	Neo_High_1	Neo_High_2	Neo_High_3	Neo_High_4	Neo_High_5	Neo_Low_1	Neo_Low_2	Neo_Low_3	Neo_Low_4	Neo_Low_5	Van_High_1	Van_High_2	Van_High_3	Van_High_4	Van_High_5	Van_Low_1	Van_Low_2
LC-QqQMS	10-13-OH-18:0	Picogram	394.913	1907.47	293.096	1877.17	1677.98	0.748508	3.99384	0.625208	n.d.	6.00149	n.d.	3.37636	4.78503	7.26464	5.14721	207.34	298.208	15.4756	95.9094	151.954	860.311	801.016	230.379	1167.32	93.85	517.17	497.326	520.203	2404.72	438.417	27.4666	8.91082	n.d.	5.1298	10.8269	48.4516	289.642	81.7662	47.4271	102.824	22.3837	35.9176	19.0842	22.4906	98.5557	29.9156	189.371
LC-QqQMS	10-13-OH-cis-15-18:1	Picogram	5.36328	17.1277	5.63052	40.6737	39.1805	n.d.	n.d.	n.d.	n.d.	n.d.	n.d.	n.d.	n.d.	n.d.	n.d.	n.d.	43.8771	3.71828	14.2097	18.9328	4.17672	3.44691	3.09529	2.24043	2.7397	10.7411	7.40847	9.76532	9.99704	10.28	1.66592	0.706427	1.01858	0.555423	2.14352	5.78216	14.5043	6.28719	7.04144	7.58763	0.874646	0.999022	1.14082	4.02332	0.259562	3.64375	7.9724
LC-QqQMS	10-13-OH-cis-6-18:1	Picogram	6677.98	8293.97	10162.2	8800.08	7023.99	2201.28	2099.36	2503.22	1197.05	2230.95	1.74329	1123.78	1827	1388.09	862.985	7943.22	1309.72	872.546	859.492	1212.1	4850.79	4773.61	11511.1	6877.58	5871.78	8984.12	5137.46	8512.51	7235.51	5301.34	3917.3	4091.37	5118.42	4678.55	5116.11	3639.95	5214.33	4556.03	3624.98	2708.13	3936.7	10278	4683.73	3718.93	9800.21	3613.47	3598.43
LC-QqQMS	10-13-OH-cis-6-18:1	Picogram	384.23	563.107	366.674	299.049	714.111	79.1028	38.5759	46.4739	39.774	104.627	101.702	161.301	182.949	31.469	99.8256	15630	442.992	144.626	177.243	253.389	417.937	580.339	262.352	441.562	205.453	813.539	680.747	650.827	1188.84	1005.7	209.209	182.808	166.363	186.651	292.918	58.7089	79.1719	100.09	95.3924	69.7175	103.524	250.891	255.096	219.491	355.484	621.36	1697.92
LC-QqQMS	10-HDoHE	Picogram	106.634	48.5275	51.4298	64.6183	87.1363	28.8631	24.0997	20.5926	14.7354	26.872	16.1206	15.0268	27.3373	28.7201	19.8009	50.3156	23.7365	20.389	75.5967	21.2242	117.438	121.275	53.1265	103.75	49.4169	120.949	71.9109	135.416	184.256	163.663	45.2227	65.5261	36.7397	46.7674	63.4251	28.3609	16.6911	45.9749	22.9109	44.452	34.9068	89.3415	24.4943	59.3441	75.5521	61.7036	120.913
LC-QqQMS	10-OH-cis-8-18:1	Picogram	43.3541	42.1158	37.2155	75.0278	85.8527	18.0869	16.6775	14.8464	16.8071	18.5789	16.515	19.6826	20.869	89.54	24.1231	412.092	43.4799	17.8584	39.7164	35.0045	36.1506	57.7467	30.1884	30.7169	32.3195	69.3689	31.94	46.2847	78.6737	45.5482	22.8313	28.19	19.3096	20.3142	27.508	32.3514	25.5445	24.5293	28.3757	25.4523	29.0095	42.0943	15.8493	23.0331	33.1939	32.4709	85.1369
LC-QqQMS	10-OH-trans-8-18:1	Picogram	14.8782	79.7219	50.5352	94.3307	103.087	n.d.	n.d.	n.d.	n.d.	n.d.	n.d.	n.d.	n.d.	n.d.	n.d.	n.d.	10.7571	n.d.	n.d.	n.d.	78.8154	23.9155	20.3947	54.3016	12.2433	29.087	33.1592	59.3707	44.607	43.1596	n.d.	3.06513	n.d.	3.81601	7.6417	n.d.	2.00571	4.82982	12.2324	39.0027	0.488215	15.8304	2.82318	4.72931	5.95684	0.846244	35.4113
LC-QqQMS	11-12-DHT	Picogram	13.5382	11.8357	13.8755	24.8973	14.3764	4.38076	2.15431	2.50063	2.12426	2.83474	3.21057	4.11133	2.20418	1.8766	2.16384	185.72	7.3569	7.90763	43.3216	4.98771	31.7733	12.2219	13.1536	2.02589	10.2444	19.6136	7.90707	12.6981	33.9767	15.4919	6.11616	9.65332	6.49412	7.52489	12.2592	21.8233	8.69989	15.285	16.5741	47.7109	0.403849	13.8199	9.61236	8.90768	11.1462	6.06358	26.9748
LC-QqQMS	11-12-EET	Picogram	76.292	69.9376	59.6449	109.922	84.6176	0.225804	32.8413	39.2858	15.7587	38.1525	14.7096	51.1208	49.0822	38.0879	45.5504	375.118	24.364	23.5633	86.4704	15.9242	47.7682	30.2514	36.024	66.0515	40.7833	42.2135	51.2415	47.7731	41.3418	28.6205	92.0812	105.959	53.1875	67.5198	79.2272	46.587	21.8922	75.0765	54.2052	111.599	48.0108	170.34	69.3818	61.6277	111.98	26.9364	96.6367
LC-QqQMS	11-12-EpETE	Picogram	22.5488	9.28546	8.97413	12.6704	12.3275	14.6636	8.75983	11.9058	5.22573	12.4852	2.40563	11.6711	14.6926	15.8474	9.09089	35.4885	5.39666	5.90571	14.2082	4.36578	6.66297	17.774	5.30095	7.53746	8.9938	13.8692	5.38291	4.20719	14.0948	6.80608	18.2414	20.6838	11.4075	14.4286	19.6078	9.90297	7.85303	12.6241	13.5996	17.8773	14.3585	20.5495	12.285	14.9748	15.0828	6.8695	19.7933
LC-QqQMS	11-HDoHE	Picogram	289.227	228.467	167.469	291.951	443.612	73.5173	42.9662	49.2936	36.7555	68.3899	32.1384	41.4775	69.0479	35.2326	42.0819	62.88	191.635	47.7065	227.985	104.763	306.413	337.015	211.777	201.287	190.785	467.247	250.894	298.916	444.278	408.066	109.87	121.619	78.3956	116.791	139.276	177.388	157.463	204.334	182.057	194.877	64.8358	167.896	60.8658	116.071	190.594	170.942	494.236
LC-QqQMS	11-HEPE	Picogram	147.61	62.0522	71.8773	63.7578	80.4481	40.7292	27.6593	31.8326	25.6844	34.6799	20.5018	23.7415	35.407	25.9574	27.0647	96.2439	39.204	24.7764	71.3549	15.8121	114.177	131.385	57.3156	101.438	87.356	141.962	92.473	106.826	147.213	140.845	51.3013	74.6966	37.8713	50.1855	71.9969	50.2915	30.496	79.82	49.846	79.895	38.4139	91.6575	64.2467	89.8599	85.8853	63.2184	160.13
LC-QqQMS	11-HETE	Picogram	27.2196	19.423	25.4774	29.1873	23.4571	8.52118	4.91412	4.45454	3.44583	7.11236	4.68422	6.22614	7.96081	9.17862	6.60894	26.2585	4.61283	6.81205	25.5937	4.12631	33.7612	23.7303	14.7609	21.4489	14.9965	31.8841	24.1108	32.9283	46.2026	34.4999	12.693	17.4193	10.802	10.4191	10.5842	9.82949	4.97103	14.4185	8.68134	22.4349	10.6284	28.3365	13.0936	13.0733	26.7489	12.4744	49.9138
LC-QqQMS	11OH-DPA	Picogram	1.30833	3.37892	2.13831	1.91745	2.14738	n.d.	0.561165	0.426495	0.365997	0.688893	0.753141	0.161653	0.244608	2.43189	n.d.	35.9073	n.d.	0.551425	2.40693	0.983921	1.06264	0.808373	0.86491	5.33789	n.d.	2.91674	2.64329	6.41322	6.381	4.47343	0.588655	1.31469	2.30515	1.24163	1.10531	1.59093	1.41181	3.37769	1.0201	1.62143	0.837465	1.99654	0.997557	0.455247	3.32041	1.09179	1.0144
LC-QqQMS	12-13-EpOME	Picogram	13243.9	2019.26	3931.96	4869.96	5089.79	4151.68	3007.3	3376.39	1922.35	3826.42	2521.21	3124.83	3983.18	4656.1	2578.39	13511.4	5699.28	2649.26	7123.04	6483.46	6091.07	8797.13	3352.52	3890.04	6488.34	7761.69	4394.45	6086.01	14894.3	5454.21	7055.23	7256.83	4594.23	5222.78	5983.31	5070.44	7813.72	7166.87	8226	8329.1	4967.23	8375.9	2739.43	7971.95	8368.98	3257.38	10089.4
LC-QqQMS	12-HEPE	Picogram	151.131	67.5475	93.7885	107.627	144.384	38.1821	32.1783	28.1556	18.6171	26.5701	17.9135	24.7449	36.5261	25.5873	25.0839	121.076	40.7382	24.6077	88.7817	31.5983	113.012	164.471	65.0737	79.7293	76.4494	186.746	98.6121	132.213	232.6	231.055	51.6014	66.2918	43.912	51.8474	74.8359	45.2938	34.9107	60.4267	48.9325	62.2073	28.1172	79.5136	57.114	66.8982	120.624	76.3046	247.451
LC-QqQMS	12-HETE	Picogram	21.1068	22.218	24.9711	34.7052	30.4439	6.72682	3.8382	3.26387	3.4431	5.09201	3.9126	3.80215	8.45478	2.02338	4.46277	51.24	6.24825	4.40049	21.9149	5.69066	27.0873	21.0533	11.7035	11.4117	15.7571	31.5256	19.9907	24.6316	37.8765	32.6977	7.07228	14.0837	7.85764	8.3853	12.5479	14.1293	8.21986	12.159	15.1819	20.3123	8.62371	15.1637	11.2525	13.719	16.2586	11.7917	52.13
LC-QqQMS	12-OH-18:0	Picogram	1111.07	3183.07	1305.11	2798.93	4372.22	370.762	347.622	281.682	712.225	342.915	349.175	400.027	358.196	1103.36	273.414	6369.42	1959.1	743.772	1129.45	1422.69	1601.85	1490.28	1242.57	638.624	1013.72	1896.91	1918.04	1732.3	2424.35	1732.87	621.887	689.292	599.618	476.219	706.227	845.919	1727.13	839.158	1082.3	1109.12	1249.41	842.011	399.574	580.525	441.671	885.174	1880.58
LC-QqQMS	12-Oxo-18:0	Picogram	1438.52	1972.97	1791.16	1529.32	1853.77	312.398	279.192	266.615	357.885	286.384	263.158	214.217	240.514	975.455	295.976	12060.7	1921.18	767.072	1293.93	1162.96	326.322	353.425	827.644	212.531	573.87	665.215	423.702	489.067	578.455	443.834	636.11	586.681	544.332	477.354	600.118	741.636	1007.61	761.213	654.04	739.221	571.345	659.79	224.361	585.436	549.884	762.719	805.468
LC-QqQMS	12-Oxo-ETE	Picogram	2.10296	6.43144	0.839099	2.65018	7.75258	1.96138	1.07908	1.24703	0.906815	4.07713	1.74598	2.59012	0.523984	4.83187	0.927404	96.7418	4.03018	1.24896	7.46499	1.62229	9.03659	4.39466	1.67152	2.65394	1.42931	9.68838	3.37297	0.428664	18.6251	5.70761	5.4691	6.36521	0.555747	1.33093	3.92768	3.04538	4.34031	2.71431	2.75723	11.9771	2.10189	13.9056	1.7661	8.07284	7.48246	1.25774	14.0468
LC-QqQMS	12OH-ETA	Picogram	7.9762	9.2778	7.50537	15.4558	11.4048	1.50997	0.686278	1.0183	0.173864	0.922902	0.549023	0.667703	0.664429	2.47065	0.974952	19.3508	41.5169	7.95401	11.8412	8.69701	19.8667	8.57679	8.02173	18.8593	8.04536	12.7256	5.70306	9.22234	20.3469	10.7774	3.95284	7.26014	1.71076	3.676	7.38822	8.82527	6.09776	5.21347	8.26721	9.37531	1.95848	6.50453	4.55375	6.09306	5.63784	8.49246	21.1165
LC-QqQMS	13-HDoHE	Picogram	112.977	61.8547	83.7074	96.9015	127.793	31.505	25.9905	22.3219	19.0192	24.0751	14.6579	16.0274	29.8967	35.7178	19.1635	154.146	18.8248	28.0073	73.5672	29.8242	106.742	141.574	59.943	87.3213	61.4731	152.201	80.7678	121.303	174.272	188.325	41.5261	57.8547	39.5562	44.0012	55.2377	45.1429	25.0456	56.1398	43.1907	65.6412	28.4747	66.5962	30.8012	75.9316	57.2615	65.0458	125.886
LC-QqQMS	13-HODE	Picogram	2263.74	720.097	1021.23	1301.83	1048.13	805.522	589.697	625.779	594.77	649.502	583.555	628.996	814.674	934.786	616.068	4273.82	1105.86	507.868	1513.87	866.787	1309.65	1529.77	917.242	720.396	1078.71	1741.89	1038.95	1193.27	2473.5	1729.72	1100.98	1240.76	838.188	986.056	866.515	661.421	620	973.428	829.833	1046.84	725.357	1154.51	743.596	1226.55	1311.92	1065.97	1910.02
LC-QqQMS	13-HOTrE	Picogram	65.1969	23.7617	40.9118	36.7309	30.7501	40.3058	28.9114	33.4113	25.9817	25.696	27.8793	29.2761	36.222	43.4495	28.9719	284.856	37.9939	21.9203	69.8627	30.2639	62.5894	65.6678	38.8492	44.2463	51.511	57.3996	27.0631	50.7419	69.8887	85.0276	43.1407	57.4995	33.773	44.32	40.1377	32.0715	28.2559	47.4722	35.3713	50.8335	29.8633	61.2848	36.9869	67.5476	69.1638	35.0475	59.2116
LC-QqQMS	13-HOTrE	Picogram	105.225	78.5395	63.4133	38.5889	86.5075	95.2396	88.1923	79.2813	112.017	83.8464	53.5196	90.3588	87.3695	563.532	76.1116	10408.1	54.1435	44.9282	79.5683	64.6391	57.5535	27.0198	7.76066	76.8869	74.0649	79.8975	28.5605	36.0781	91.3642	22.3393	67.2781	82.4183	79.568	65.6941	102.519	104.981	84.7507	85.5891	102.882	122.78	98.5905	77.231	73.6964	93.0289	65.5624	37.7424	37.1088
LC-QqQMS	13-OH-18:1	Picogram	54905.1	67192.2	31456	74642	67869.5	27.3043	n.d.	n.d.	n.d.	n.d.	n.d.	n.d.	n.d.	n.d.	n.d.	10587.8	15809.2	2422.37	6706.61	9757.54	75611.5	66417.6	27168.5	19589.6	22975.1	78997.8	44660.5	73406.7	126218	43507.9	n.d.	n.d.	n.d.	n.d.	n.d.	3438.25	9646.25	5359.97	6267.87	6456.64	8842.39	22874.6	7263.94	6495.75	37642.4	6204.13	55242.2
LC-QqQMS	13-OH-cis-6-cis-9-18:2	Picogram	1131.41	549.148	919.591	977.821	981.832	324.148	267.026	299.974	303.761	301.488	257.74	278.49	313.996	320.277	323.407	2675.17	925.68	410.834	1026.23	559.091	1011.78	1043.58	602.968	596.641	540.624	1541.15	617.373	1139.11	1661.04	2033.44	673.597	718.892	490.401	609.039	556.784	483.031	466.912	578.658	573.515	634.605	404.555	700.528	394.833	738.872	857.945	821.821	1463.03
LC-QqQMS	13-OH-cis-9-cis-15-18:2	Picogram	403.39	289.72	250.661	478.017	500.599	4.31568	4.14622	2.75008	2.92138	4.83626	5.28045	8.67179	4.09778	3.8807	3.91016	72.0788	395.869	48.4084	235.762	158.461	414.435	504.067	217.048	228.073	216.935	610.413	277.892	550.813	726.943	729.308	126.081	135.152	61.8208	90.7121	239.194	101.335	194.934	141.201	154.184	202.15	63.3343	156.219	112.225	133.101	207.945	180.925	483.527
LC-QqQMS	13-Oxo-18:1	Picogram	13238.3	9856.09	10028.6	9007.46	8101.2	168.33	145.416	186.608	191.172	165.776	185.921	147.304	224.131	352.589	205.449	3746.7	5200.41	1363.67	2526.85	2605.74	10313.5	9573.72	11857.1	2478.85	6946.38	9615.51	4577.32	9054.87	12654.4	3513.2	742.012	1069.92	579.204	716.263	969.68	1534.87	1534.22	2270.49	1489.07	1786.08	989.122	3741.36	1323.48	1244.96	5970.36	1943.56	11171.5
LC-QqQMS	13-Oxo-cis-6-cis-9-18:2	Picogram	2.20923	13.1704	2.50263	14.3218	5.41321	3.05912	3.68465	4.8381	6.05144	7.11629	12.805	3.22242	5.21661	22.0089	4.12062	170.318	70.7639	6.51262	16.9753	16.3241	9.00281	14.8236	11.1782	1.09843	6.51932	19.4788	15.3276	5.91405	16.6706	23.5982	1.13679	5.40637	3.59882	1.44842	12.1393	20.475	2.14737	2.55421	12.434	4.21591	2.62662	19.6913	2.23504	37.9394	4.84925	11.9853	3.01417
LC-QqQMS	13-Oxo-cis-9-cis-15-18:2	Picogram	5.42177	8.17227	9.58556	2.9946	11.3472	3.23468	3.04887	3.84184	5.77645	3.29897	5.52027	1.79854	n.d.	20.3654	3.18839	255.992	3.24308	4.89831	13.4583	6.24913	5.60016	1.81944	7.43641	4.0021	3.7326	10.4842	2.74144	3.92991	5.7908	5.64599	3.83342	n.d.	3.93939	8.19587	6.13453	8.32696	14.8335	5.09489	3.12479	4.41735	5.80331	9.91197	7.80908	6.11317	8.24363	1.30464	5.40889
LC-QqQMS	13-Oxo-ODE	Picogram	5673.34	2381.46	2685.29	5191.19	4356.9	1299.32	918.301	907.192	814.022	991.613	960.761	877.165	1202.6	1275.83	979.956	6041.32	3960.55	1106.82	3466.22	2141	2820	4489.23	1937.39	1699.06	2000.49	4285.71	2574.96	3284.33	8269.03	4171.61	1529.52	2371.18	1538.79	1615.75	1412.76	1614.29	1343.24	1779.71	1708.73	2915.76	1521.3	2698.75	1068.88	2408.18	2449.21	2066.93	6093.01
LC-QqQMS	14-15-DHT	Picogram	10.2842	21.6068	15.8638	24.1744	12.9621	13.1157	6.84794	3.43542	4.80816	4.34892	3.79002	4.64645	5.83766	4.86948	9.67052	133.104	1.53812	13.5694	36.9745	4.07412	35.4227	13.4946	12.0377	9.77912	9.84586	37.7834	8.88581	12.8537	26.6086	25.2599	20.0967	28.6563	14.9284	12.5749	33.8914	25.1971	12.0123	12.7457	14.4519	56.1652	4.10114	13.4136	8.91189	10.5184	12.3733	13.6878	30.5578
LC-QqQMS	14-15-EET	Picogram	84.5397	85.3676	65.0544	114.177	106.841	53.2079	31.7107	42.3656	19.0437	44.6715	15.0521	50.6604	55.7834	61.9576	45.4905	525.487	28.4515	19.7483	71.0708	20.2852	48.2536	26.3254	42.5068	85.608	41.7226	39.0585	43.2634	44.7283	47.7965	25.4909	112.152	111.731	55.7683	71.7654	87.6855	44.689	20.4498	85.9969	40.5297	113.773	57.4567	189.485	68.3125	62.9424	121.831	25.5291	85.4141
LC-QqQMS	14-15-EpETE	Picogram	68.0169	6.30406	14.3826	19.201	23.9704	40.2286	35.2889	32.498	17.0923	36.4407	13.728	39.7023	34.1452	43.8527	30.8897	101.085	8.77375	6.46962	33.432	18.9323	18.8088	29.807	5.70586	14.3774	22.4635	26.732	12.416	10.9107	19.3692	8.99335	67.2988	69.5844	41.954	42.6572	59.5621	20.9124	19.5221	27.1114	27.7121	42.2509	27.1923	48.7019	23.719	36.7464	67.2406	6.25644	34.8524
LC-QqQMS	14-HDoHE	Picogram	129.439	77.2579	90.0325	139.506	111.702	31.8254	22.832	31.105	19.4669	24.7244	14.9753	22.2182	52.2368	25.7929	28.8982	80.52	85.1767	14.5859	84.8517	51.6448	132.673	169.96	63.1429	77.9216	55.8199	203.553	95.6268	136.024	217.394	198.589	56.6004	69.8583	47.364	57.9575	65.6512	65.646	25.0884	68.3609	56.5014	78.6867	22.8186	83.1821	33.4999	67.1887	92.0114	71.8793	178.809
LC-QqQMS	15-HEPE	Picogram	113.787	29.1468	46.114	47.857	41.4332	38.8533	25.5148	38.0532	29.3694	32.1034	16.9379	22.7652	41.3535	69.4002	26.1343	171.045	24.6874	13.6682	58.4705	9.94199	64.4052	83.4081	34.9647	66.3073	67.4769	67.4002	47.1377	68.4207	78.7341	69.5592	59.1762	84.3791	50.4919	55.9316	67.3428	56.1604	39.5927	63.9289	46.5378	77.7513	47.2925	86.5156	57.8251	112.691	108.156	42.4623	80.8933
LC-QqQMS	15-HETE	Picogram	55.9657	39.01	48.6223	72.4614	53.8087	21.9933	9.60802	9.44921	11.0067	13.8448	11.6962	14.2432	26.2373	26.2612	18.8067	163.911	13.7531	12.6245	63.036	10.0081	72.8797	52.0317	35.5931	29.794	31.3323	66.9522	52.869	74.5816	98.2803	84.5583	23.7764	38.332	24.4774	30.4063	25.289	22.9052	9.60275	30.659	18.0764	62.1527	26.7131	46.0299	30.2823	40.3905	47.6441	29.2837	138.692
LC-QqQMS	15-HETrE	Picogram	74.9791	101.898	56.1965	86.3507	94.3435	3.56276	3.16451	2.94708	4.44714	3.14781	1.81911	3.38532	6.2643	3.9639	5.91056	63.1185	50.0298	10.1715	46.4911	24.9779	98.0419	44.9578	58.6648	30.0875	39.7428	98.4966	82.357	137.683	190.227	88.914	4.7917	15.816	5.75803	7.45738	12.3739	13.9268	3.33298	17.4595	13.8889	36.4573	20.1002	40.733	21.0575	33.9398	52.1234	30.5109	137.902
LC-QqQMS	15-OH-cis-5-cis-8-cis-11-20:3	Picogram	43.5198	67.1544	35.874	54.3313	55.6627	4.40727	2.46984	1.86239	2.00106	3.70933	1.52607	1.84224	3.6104	2.65766	4.15543	24.6046	31.7044	6.20051	27.6353	17.268	59.5975	27.2047	35.7897	18.7008	22.71	65.3448	48.5137	84.8375	107.1	54.1886	4.63746	8.52207	4.29274	5.25922	5.22498	6.95861	3.42848	9.66752	8.09001	21.3587	14.0467	21.66	11.3796	21.8949	30.4395	16.8502	77.5735
LC-QqQMS	15-Oxo-ETE	Picogram	70.0432	58.4296	48.7923	119.741	98.6377	15.2933	8.66994	5.57885	5.83718	9.21477	11.9249	11.9496	10.4186	10.2668	17.4441	84.7276	23.8409	7.66864	86.6577	8.36759	87.467	35.5392	27.8749	53.5364	17.949	69.804	46.8938	76.4939	128.665	76.7291	32.4005	61.7668	22.3801	23.8044	29.002	21.3023	10.7149	25.184	17.8145	98.6642	22.9732	92.1543	22.2381	28.1688	83.9182	22.5681	164.957
LC-QqQMS	16-17-EpDPE	Picogram	141.223	49.0938	55.1622	89.5551	100.833	67.9166	55.6857	56.826	22.4684	50.6485	21.4948	48.8543	60.6708	51.3892	45.904	184.202	62.8025	25.3159	56.5957	73.9026	80.6694	92.5082	33.5246	54.0159	83.1293	85.7306	42.7725	91.1811	122.59	50.3462	84.8669	105.58	64.605	68.6741	91.7182	46.1557	32.035	73.6198	53.7722	70.359	63.4632	137.181	40.9625	75.5667	111.643	32.494	98.9693
LC-QqQMS	16-HDoHE	Picogram	297.256	178.403	204.823	239.045	290.173	87.6658	61.682	54.9442	44.6093	69.9342	38.0642	45.5636	79.303	79.0574	53.1443	80.969	116.398	47.4706	201.097	66.9645	231.74	255.538	112.631	175.264	143.172	360.23	170.859	262.09	389.614	421.87	118.522	147.578	73.032	121.793	177.504	108.405	63.3255	141.448	106.367	139.694	63.4492	159.995	78.974	134.934	143.822	154.32	309.441
LC-QqQMS	16-HETE	Picogram	12.617	12.0243	12.8605	16.1412	18.5426	6.2442	2.45529	0.370073	0.572193	0.787871	0.938305	3.07242	5.06171	3.49089	1.04973	66.3266	1.55555	4.46278	16.7125	3.8627	20.0132	11.6242	9.66466	7.56582	8.79711	26.2053	8.34017	10.804	28.0355	34.4391	9.32021	14.6606	6.31349	1.96008	8.1121	16.4553	5.23488	7.21345	5.38803	17.5238	4.04678	14.166	10.3949	4.84601	16.4708	9.36159	23.3865
LC-QqQMS	16:0 (Palmitic Acid)	Picogram	677571	501830	694611	646226	639292	408534	329441	333195	312154	352452	303169	313416	344662	604572	333186	1.33636e+06	612761	422498	612633	509417	466215	421104	279832	280426	594803	346842	251002	350680	579812	430392	428025	491073	464666	376621	426165	479576	428512	436898	557372	595064	484403	219629	193963	766211	335375	324098	576930
LC-QqQMS	16:1 (Palmitoleic Acid)	Picogram	36998.8	24054.5	37872.5	38870.4	40570.3	30219.3	20274.4	20650.9	15682.8	13310.3	7103.99	8396.35	9457.34	11104.1	8450.67	19262.5	43733.9	17754.3	35201.5	32327.6	26406.8	31159.7	17906	16082.1	25822.6	23090.6	17678.5	34963.8	37739.3	31823.8	15791.6	20403.1	16299.6	13763.5	19767.7	20173.7	20225	19176.5	28188.5	30486.7	18161.3	14385.3	10822	20594.3	20559.5	14342.5	42879.9
LC-QqQMS	17-18-diHETE	Picogram	203.622	114.234	127.16	189.037	190.026	72.6067	53.5252	24.6835	28.6904	38.6613	17.7447	24.3707	44.5726	60.2835	22.8176	3150.33	115.356	72.5204	235.684	50.7728	132.669	170.471	155.869	175.878	67.634	211.102	83.9304	125.174	188.728	204.108	77.8037	86.8893	55.4542	64.525	124.001	130.887	121.613	87.0452	89.4066	132.653	40.1628	107.772	79.1995	145.452	118.101	104.351	283.787
LC-QqQMS	17-18-EpETE	Picogram	297.383	75.9168	74.1683	178.713	161.56	125.161	69.5511	83.7042	19.8386	94.4166	44.2989	80.3388	91.2689	124.818	65.0042	217.318	82.0709	49.0045	134.419	74.5775	155.392	218.747	73.1229	107.724	138.616	207.317	119.792	135.556	219.615	121.979	175.216	208.535	125.937	143.907	184.75	109.401	54.5827	149.654	107.615	231.268	72.3795	160.936	101.084	172.946	167.273	70.8642	241.143
LC-QqQMS	17-HDoHE	Picogram	243.141	62.5642	173.711	172.568	175.256	99.9336	70.3535	75.2522	41.0544	80.2778	45.4952	43.8659	88.2407	71.8037	61.8434	282.481	92.6278	55.3472	193.598	57.573	268.528	302.924	112.91	210.124	140.062	327.624	172.929	255.661	456.262	434.583	115.441	139.651	95.9147	128.174	158.416	83.8558	49.7118	109.49	76.0408	117.778	61.5631	165.759	114.521	151.965	140.52	158.986	311.788
LC-QqQMS	17-HETE	Picogram	8.54005	1.84206	2.29719	11.2573	11.9595	2.71891	2.59581	0.92913	2.41318	2.62301	0.608568	1.54473	2.48144	2.08917	0.805879	38.925	1.52376	1.55926	5.77098	1.46145	6.84391	7.86535	5.49735	2.99321	3.92823	3.90452	5.73823	11.3611	12.2883	19.1054	4.17736	5.07782	4.86179	6.35141	6.38341	5.07582	3.49075	1.0186	2.08697	5.1011	0.899995	5.44762	2.15663	2.26217	5.63405	4.32083	13.2966
LC-QqQMS	18-HEPE	Picogram	167.013	70.2264	77.413	119.074	121.786	43.7883	32.647	25.648	20.7405	31.0474	19.462	21.4783	36.5032	43.5326	22.1389	151.401	38.8257	24.3411	90.6146	20.5033	127.561	156.798	75.8021	89.8129	109.775	165.944	94.1992	138.296	245.596	238.593	57.0585	76.2156	44.6321	57.5578	73.3292	45.2175	34.8427	70.1244	59.3497	79.7249	39.5651	77.5565	72.7751	102.668	123.737	77.7134	208.811
LC-QqQMS	18-HETE	Picogram	13.638	17.8953	12.1761	18.595	29.277	n.d.	0.661392	1.02585	n.d.	n.d.	0.16	0.635536	1.56286	3.40647	0.646607	n.d.	n.d.	0.507592	9.26437	n.d.	12.6902	6.4885	1.69815	11.8628	2.52881	25.1716	17.4759	15.4443	28.0218	19.7035	3.30723	2.88061	1.3296	4.48745	7.82487	7.0728	2.3514	3.07536	2.85079	5.17753	2.23205	11.901	14.2044	7.74761	25.5943	n.d.	12.7296
LC-QqQMS	18:0 (Stearic Acid)	Picogram	148967	150825	167949	146594	133632	76784.9	67393.9	68059.1	70824.8	72367.4	67261.6	67150.6	66176.7	170427	72269.1	766423	116658	92990.6	117331	100055	68956.2	86783.2	50749	45395.2	84209.1	43407.6	54821.3	74588.4	116501	66872.6	88361.8	106011	103891	73424.4	91345.5	129780	118112	100858	128417	130007	98066.8	53163.4	24612.2	64291.6	41448	77369.4	128896
LC-QqQMS	18:1 (Oleic Acid)	Picogram	140379	87590.9	130913	114609	114805	94946.6	79359.5	77675.6	70180.2	82939.1	68889.3	75153.5	78138	141862	78433.1	410982	132403	78927.1	139330	114161	86412.7	73848.4	44440.5	46223.6	85029.5	59858.3	48310.7	69055.1	122085	66552.7	94291.1	109892	103160	87602.1	100811	111309	101411	100095	120193	136233	109610	41590.8	23794.1	112487	68381.5	61053.5	110978
LC-QqQMS	18:2 (Linoleic Acid)	Picogram	627227	319144	578085	516691	489599	344850	276623	280145	236377	314189	209660	278877	307321	521927	276456	915150	480589	312128	575677	461130	408180	441136	241604	290458	468399	326685	278668	375878	441804	454976	330363	421812	398873	311672	358263	457917	433337	441934	483897	605172	412029	280642	154620	290029	374702	262427	485178
LC-QqQMS	18:3 (a-Linolenic Acid)	Picogram	315940	95331.7	236616	209037	213025	107292	64609.7	68209	49615.4	82022.9	54270.1	62829.3	81709.3	96302.1	65458.7	118402	180660	123470	294571	223064	169454	230504	104390	173761	170852	181817	158893	199003	369213	209205	94315.4	136749	104797	92892.1	97792.4	126708	145203	165334	133997	191304	134080	161766	36204.1	270637	236993	139097	327049
LC-QqQMS	18:3 (g-Linolenic Acid)	Picogram	550827	163341	423043	369798	374376	180160	111905	144211	86207.7	144427	92628.2	111373	146144	158911	113384	208691	318652	205192	517685	390106	279550	390373	176209	307125	305557	317166	270524	338865	614623	362764	168919	236475	171382	167016	171584	269046	253748	287527	238502	386300	224221	361160	61259.7	442663	392870	252524	552685
LC-QqQMS	18:4 (Stearidonic Acid)	Picogram	3047.62	458.14	1009.66	1231.49	1131.27	921.018	603.158	725.016	340.397	753.267	415.417	494.733	678.385	554.842	482.711	588.215	2189.3	1008.29	3067.09	2122.42	2550.5	1831.75	560.134	468.138	1197.36	1750.75	2569.48	1618.08	4896.13	2746.89	1164.86	1402.63	899.678	905.308	1013.4	1578.91	924.7	1317.04	1628.43	2240.36	1181.6	3485.8	949.563	7663.53	2236.38	1403.17	4157.18
LC-QqQMS	19-20-diHDoPE	Picogram	81.6063	66.2563	63.2914	57.6545	68.2592	34.3408	19.8146	13.3202	10.7861	17.257	9.261	12.514	22.9812	17.9802	6.41391	246.301	34.1873	87.0158	116.796	42.5514	74.1871	72.6816	50.3827	39.0212	31.6402	112.911	25.0877	74.692	64.0563	142.505	71.8606	91.7765	48.4299	56.0774	115.841	100.163	68.7958	55.319	88.1115	66.4054	7.16137	23.6111	20.2135	40.6618	40.1634	50.0368	67.4888
LC-QqQMS	19-20-EpDPE	Picogram	219.739	52.452	90.7381	126.862	111.936	104.524	105.97	131.62	57.0393	108.394	50.3544	101.77	114.816	142.768	118.206	581.146	78.3737	23.0193	143.684	76.1001	102.408	147.426	53.2774	126.83	95.1312	97.8256	80.8297	83.198	123.199	29.2677	177.939	237.822	160.722	141.538	157.942	71.1718	66.343	92.918	61.2432	175.502	99.4066	227.774	41.4939	107.597	206.905	50.8817	118.018
LC-QqQMS	19-HEPE	Picogram	73.7009	29.4378	11.0562	29.7595	49.2918	12.4806	14.485	3.74851	2.26508	12.0554	4.37198	3.22483	11.8269	68.4657	15.9253	84.6807	8.04227	2.40546	38.9152	6.03109	49.8859	34.8699	36.5241	27.4776	27.0863	53.7242	31.1461	38.9476	87.7538	76.9279	17.477	37.0597	27.5512	5.0955	31.4169	23.9878	1.64284	1.76389	23.2579	28.9121	9.00373	22.3389	46.7007	1.18977	41.2737	19.098	96.2387
LC-QqQMS	19-HETE	Picogram	12.2586	34.9151	12.7585	17.3378	12.3372	32.3575	32.3376	7.40052	4.84156	5.57411	44.382	14.2358	5.75026	162.534	17.81	796.227	12.6106	10.0893	23.3441	4.05708	32.5786	20.4105	40.207	34.1884	44.8557	26.4505	27.051	9.77228	13.5255	29.0878	8.51789	7.02488	21.414	22.1976	21.2814	79.2977	50.5383	53.3485	71.7306	52.8335	20.5112	31.3636	33.5364	23.6766	28.3909	19.7406	25.637
LC-QqQMS	20-HDoHE	Picogram	464.925	274.185	266.213	359.912	397.877	138.964	114.761	116.227	72.0797	130.651	62.9022	101.526	135.748	123.516	78.1811	724.252	139.625	63.8115	305.437	64.0982	402.843	386.241	209.605	291.356	274.635	550.578	284.77	385.114	681.991	642.899	196.929	254.495	131.669	223.428	234.627	130.954	102.313	198.921	114.657	219.395	121.86	296.263	168.22	264.713	258.177	269.609	531.32
LC-QqQMS	20-HEPE	Picogram	3.43306	4.58896	14.9921	26.2564	24.0729	11.4639	9.52841	12.3317	20.0914	n.d.	2.37038	3.48481	11.9366	41.9587	14.3429	788.534	n.d.	19.9522	5.50194	3.74539	23.6932	18.5257	24.0761	6.31975	31.93	42.0454	27.5011	50.269	49.3081	63.7591	9.87335	25.7494	19.3466	20.6882	35.9617	70.4835	23.2212	42.1355	32.3654	20.4822	19.6776	34.1809	16.8498	12.2363	34.3802	4.12604	12.2172
LC-QqQMS	20-HETE	Picogram	6.72782	2.49722	21.4646	13.2079	13.2996	5.66007	2.35305	3.88105	1.01349	1.43395	3.72234	9.0994	n.d.	17.896	3.99294	n.d.	14.8591	20.9713	18.2209	4.73274	13.6545	9.56971	7.91197	3.04042	24.9845	31.8667	5.61358	36.568	15.4435	32.52	5.77526	17.3728	n.d.	10.2741	8.08094	30.0029	7.38027	30.7434	43.9391	12.2571	2.43556	20.7625	1.91814	5.7177	20.9017	12.9466	22.1078
LC-QqQMS	20:3 (DGLA)	Picogram	58709.3	48323.7	65596.8	92176.2	93435.9	14281.1	13344.8	11193.2	8454.27	10354.2	8786.82	12988.9	10506.3	10787.8	11419.6	78643.6	140763	23993.7	91359.1	88919.6	72866.4	48684.8	51455.2	38208.4	44656.6	40431.4	14603	48915.8	80529	56906.4	25719	35020.2	21204.7	17301.8	25399.4	23221.2	23908.6	27206.4	28340.3	73054.3	27714.1	59004.5	18181.5	71211.8	17089.5	43702.4	68715.7
LC-QqQMS	20:3 (Mead Acid)	Picogram	2089.28	2661.05	3813.42	3960.52	3494.22	1008.98	635.481	977.391	519.658	1030.37	295.455	441.882	266.103	357.357	518.473	1768.05	993.964	2223.46	2693.06	966.816	3590.58	2569.02	1330.17	2154.27	2152.82	2426.22	1131.37	2592.63	3745.88	3074.77	736.516	1490.85	1013.74	916.555	1491.31	1622.19	954.547	1434.44	1659.88	3468.35	1427.18	2938.2	531.808	1349.47	1084.24	1741.44	3923.96
LC-QqQMS	20:4 (Arachidonic Acid)	Picogram	233172	209074	398004	320163	245442	112773	66154.8	71022.9	41400.3	62514.3	59794.6	80955.9	77516.4	77558	82980.1	120356	82663.7	86332	321284	60722.7	237375	165942	118954	138755	135043	285070	143346	269367	258539	220576	182782	241431	157999	135851	179609	163475	73379.2	195671	155473	341922	168747	349014	146869	101686	223905	97127.4	316662
LC-QqQMS	20:4 (ETA)	Picogram	2450.5	1945.16	2052.63	5876.71	6797.77	476.777	502.167	403.06	330.699	450.645	320.913	424.005	448.749	498.899	396.787	3529.83	34113.3	1335.53	10562.2	18847.8	8779.09	3597.62	10033.2	1555.81	3104.45	1655.17	1202.76	2545.55	2731.01	2190.75	831.992	942.608	689.599	598.254	736.335	1095.29	2847.7	1207.56	1527.32	3730.96	774.372	1080.53	542.878	8967.05	1082.04	4663.82	7261.85
LC-QqQMS	20:5 (EPA)	Picogram	94176.2	43850.2	82881.3	94368.7	109706	37793.2	25636.6	27457.6	16948.3	28713.1	16568.7	22016.2	23424.4	23255.7	24802.2	19888.2	29634.4	21106.8	79191.7	30983.3	116966	74547.2	42874.3	112213	56907.5	91571.1	88109	74925.8	146069	105351	45022.8	65858.6	45850.5	41061.3	58781.1	33317.9	21295.9	39957.8	33496	74695.1	46949	102676	66043.5	146862	147468	52038.4	148372
LC-QqQMS	21-HDoHE	Picogram	135.237	130.367	85.5049	106.595	152.408	78.8982	33.7961	54.6822	27.1201	54.9711	45.3388	36.1852	37.6854	21.275	43.0925	480.077	50.4986	107.361	149.348	50.2102	135.114	123.156	114.334	86.8023	70.8205	228.903	90.9314	168.69	179.616	408.983	118.241	139.03	88.7777	91.7161	157.718	123.033	70.8234	83.433	94.1627	90.0604	30.5088	81.7548	73.8082	85.41	123.138	140.424	175.33
LC-QqQMS	22-HDoHE	Picogram	51.3636	12.0644	27.8216	29.1801	38.0874	5.58123	2.75259	3.73229	2.28362	3.66566	1.30418	1.39902	2.23015	6.10776	2.06522	46.0729	10.0637	10.4941	33.2612	13.6699	29.6823	26.1711	37.3245	13.1175	12.0613	43.0735	33.1254	57.9038	46.045	80.4578	23.3622	14.9242	13.4084	14.5159	26.7048	46.8989	20.9096	23.7018	27.138	23.1849	17.6685	39.559	19.5531	13.5361	29.9758	22.5907	34.8234
LC-QqQMS	22:4 (Adrenic Acid)	Picogram	3246.64	2293.13	4055.43	4481.33	5624.96	1328.18	1130.58	962.927	672.465	826.162	1023.52	1482.67	1221.93	1081.99	1340.08	772.969	4018.66	679.338	2357.5	6363.51	5087.98	1004.67	3554.36	4806.4	2512.9	4091.69	2453.93	7183.58	7676.91	5775.53	2059.47	4079.75	2651.12	2193.35	3261.94	609.226	6870.75	954.585	492.479	646.839	3932.97	7997.52	3909.41	13514.8	6306.87	34488.5	3694.73
LC-QqQMS	22:5 (DPA)	Picogram	12124.2	10884.9	12599.4	16508.1	21185	2161.37	1822.33	1782.46	1327.46	1699.93	1232.73	1552.52	1553.74	1716.44	1706.49	16872.7	46022.5	8621.12	19444.3	30204.9	32241.4	17930.4	22441.2	8230.2	16257.2	11635.6	8785.51	15852.5	15311.5	16001.7	3212.3	4601.91	3238.66	3492.28	3847.83	5909.57	6660.25	6670.21	7927.46	11441.9	4346.2	9769	7958.24	28413.2	10096.5	8956.27	33259.3
LC-QqQMS	22:5 (Osbond Acid)	Picogram	10622.1	14652.2	16919.2	16175.3	15792.9	535.813	458.837	413.012	288.498	447.553	337.781	432.221	365.324	333.774	421.399	3757	2181.94	4352.69	12857.6	2543.74	12885.4	12067.2	4770.32	2124.87	8571.74	13021	5537.14	6343.07	11738.5	13301.6	1012.6	1033.98	1138.59	1087.89	934.343	31688.4	11711.5	20507.5	32909.6	20217.7	1128.92	2930.97	2167.24	1689.64	2164.79	1245.47	13325.5
LC-QqQMS	22:6 (DHA)	Picogram	107155	68350.9	115859	103249	105131	42082.5	31331.7	30808.4	21367.4	30799.5	25764.1	30130.4	33415.3	29274.2	33917.7	27741	57602.8	31187.5	86189.4	41882.9	188586	105489	100313	124525	97669.5	134768	112231	130269	188639	170174	63177.7	88985.4	61784	58517.6	66401.5	45644.1	25093.1	53327.1	44779.5	77651.7	64217.2	145085	118868	157574	173497	84117.6	218622
LC-QqQMS	4-HDoHE	Picogram	372.229	207.51	407.922	277.992	245.977	56.8169	40.3471	52.9272	32.6536	64.6416	25.0171	35.7076	65.685	52.4495	30.6447	761.889	218.998	188.185	171.489	187.31	340.82	300.072	291.652	170.133	419.396	325.647	291.388	473.158	481.633	413.401	84.9473	113.438	89.8118	94.4497	91.9475	155.112	75.6951	138.376	130.987	93.409	183.117	339.407	85.9376	205.433	277.717	273.667	435.989
LC-QqQMS	5-6-DHT	Picogram	33.687	40.7816	38.961	41.548	45.583	11.5856	4.96874	5.32595	4.44707	11.1346	3.9245	6.87847	13.615	3.45504	7.74719	284.155	61.7074	38.0009	59.3059	41.5307	72.5025	64.0995	34.7542	19.3447	25.0632	82.3627	28.9885	48.3296	72.8509	100.529	22.3555	33.0083	17.6255	16.9813	28.581	64.5182	42.5254	27.4295	43.2672	34.9267	9.41819	28.8132	12.1393	18.1537	28.6577	30.3917	58.2183
LC-QqQMS	5-6-EET	Picogram	25.0793	21.6038	25.1418	29.8202	29.1913	8.8397	7.75619	8.26673	4.30401	5.75622	3.42379	5.12125	8.06397	5.8039	2.34638	91.5267	30.2187	14.2245	58.6894	12.8406	43.6737	21.8522	21.1696	22.5761	20.1049	25.7667	25.954	34.652	46.6519	31.5933	53.0547	53.0994	23.2053	24.6846	34.7312	12.4858	15.4001	35.6301	24.9744	50.7661	28.0492	82.927	28.6387	30.6998	74.7998	23.1184	74.3986
LC-QqQMS	5-HEPE	Picogram	411.793	380.985	378.473	493.535	594.465	85.8135	62.7196	70.7392	57.2401	93.324	39.754	57.4225	99.8234	86.6248	49.8477	1952.6	511.004	111.021	329.43	270.169	374.192	540.903	298.903	232.187	363.587	489.081	314.771	416.533	591.037	528.856	145.891	174.73	111.258	134.429	151.603	163.815	83.2089	209.654	163.816	211.46	109.813	313.405	258.879	275.657	344.339	255.601	514.279
LC-QqQMS	5-HETE	Picogram	146.967	130.692	157.97	190.752	195.551	21.8808	15.8645	12.2535	11.2507	22.1009	0.141072	15.6838	23.837	19.6015	16.3602	292.005	136.154	67.2323	122.483	97.431	168.418	144.138	101.123	62.5582	100.846	176.332	134.707	169.011	210.264	161.821	39.5409	56.8887	36.5334	35.769	30.0526	64.1008	35.7141	76.9496	67.4137	107.54	39.4365	113.17	50.8962	70.0198	112.722	82.1652	277.167
LC-QqQMS	5-HETrE	Picogram	2.5862	3.29681	3.22626	5.53564	5.08141	0.7223	0.60466	0.56656	0.181192	1.26139	0.159696	0.80857	0.216056	1.83564	n.d.	36.2515	1.95075	2.20076	2.90759	1.5409	6.07432	2.25231	0.982794	2.02735	3.46299	4.65343	4.54764	4.82361	5.62252	4.63814	0.991842	3.18123	1.46621	0.939456	0.989243	2.36009	0.507875	1.08798	0.817702	2.67251	0.929757	1.81573	n.d.	2.12559	3.88475	0.938453	6.78511
LC-QqQMS	5-Oxo-ETE	Picogram	67.2156	52.1032	53.7359	133.632	96.0208	14.9623	9.02282	7.85464	6.12176	9.63746	16.5634	21.5836	11.9582	9.68293	24.6388	131.177	24.0957	13.961	104.418	11.73	107.112	33.3582	32.9162	52.4292	33.8998	75.1353	54.4969	92.1825	110.268	75.4227	45.8577	59.0326	29.6405	30.8397	40.9399	24.6991	10.8536	33.7198	20.2408	91.8406	24.8329	102.39	37.9169	39.5611	86.9921	18.9332	160.496
LC-QqQMS	7-HDoHE	Picogram	170.704	146.056	130.416	181.181	239.052	42.3381	22.2135	30.5881	22.5402	31.5952	25.587	24.5069	35.3169	44.9407	31.4094	218.297	43.1581	60.6465	123.595	29.961	213.152	189.444	103.1	141.689	128.79	268.343	156.868	229.877	328.192	279.99	65.5125	87.9273	75.6111	89.7843	91.3469	83.1005	38.6722	113.244	83.1063	88.9296	43.7676	128.647	51.7727	76.5268	124.979	122.595	310.537
LC-QqQMS	8-9-DHT	Picogram	16.2006	18.3146	14.6628	13.2294	21.7138	11.0566	1.56232	2.49231	2.23051	3.07559	2.92923	7.58955	2.89277	12.898	6.20029	441.295	22.4739	15.3542	30.4913	13.7022	29.0731	17.108	8.11775	5.46556	11.0156	23.311	10.6221	15.1326	22.9932	33.858	8.18955	14.2421	6.52291	16.2067	24.3844	23.1741	20.1475	17.4628	19.4229	27.3134	8.78088	10.1391	4.37853	7.5969	9.55263	13.5288	23.5756
LC-QqQMS	8-9-EpETE	Picogram	30.847	11.9979	14.759	23.767	18.4765	19.2368	18.6644	13.6881	11.8216	22.3722	4.79938	10.9651	21.8213	8.90693	8.80643	n.d.	14.046	7.14973	15.1349	8.52662	7.50838	22.0765	17.4903	5.12815	12.2675	36.8658	14.482	14.2702	23.6726	9.03209	21.7895	21.0608	10.0246	16.5305	25.4908	8.90766	14.6414	14.6955	14.9633	19.0904	13.526	39.5602	17.5429	18.8097	26.9561	5.70469	31.9811
LC-QqQMS	8-HDoHE	Picogram	1064.15	1045.04	1014.25	1255.57	1698.9	209.312	141.725	158.62	104.897	174.642	96.428	98.6966	190.722	116.419	103.167	762.057	1579.81	552.547	1060.07	736.583	1152.05	1190.4	737.885	762.512	841.879	1497.14	917.102	1185.71	1624.35	1505.77	381.115	466.46	360.49	453.508	473.188	638.455	614.804	787.644	647.307	765.716	321.182	759.62	297.8	523.134	775.816	984.424	2222.9
LC-QqQMS	8-HEPE	Picogram	119.71	40.6687	59.0548	60.6768	59.739	37.8916	23.4162	22.2714	15.8848	25.3733	9.99136	18.4809	30.8258	24.8098	21.5903	87.6422	28.5968	13.6772	56.5247	13.7754	86.5947	107.972	52.2109	37.7529	61.4632	114.296	66.3002	101.304	170.873	145.998	45.7393	52.1715	33.7391	45.0548	55.1013	22.3951	16.565	39.0507	18.0994	46.7851	23.7563	76.6748	59.2044	78.545	96.3877	66.4716	149.412
LC-QqQMS	8-HETE	Picogram	64.7318	31.2922	45.1316	41.6381	35.8842	32.0581	11.9451	23.9478	25.6571	32.2808	29.981	25.1583	23.5639	23.3583	1.68533	93.9975	14.4615	45.1922	49.8264	15.2725	60.152	25.8764	34.0383	30.6274	36.6967	50.2474	52.2235	53.6798	63.9196	52.7175	23.0043	44.5844	47.2786	31.5836	30.8053	41.7867	25.9352	42.1095	33.7051	43.681	23.3258	42.0652	32.1239	36.4951	59.5963	28.3645	82.7351
LC-QqQMS	8-HETrE	Picogram	92.6254	73.7593	76.1783	88.9854	81.659	1.84974	1.34099	2.74448	3.75946	0.813246	1.69098	9.46731	4.62085	12.4923	3.47576	516.061	136.719	60.3852	107.234	95.7183	120.266	80.6106	106.407	19.8653	67.9085	77.6678	53.1048	101.56	108.932	101.395	20.0273	32.8066	3.73139	2.88603	6.66744	48.7944	42.8487	63.1725	49.6915	99.5905	2.95109	23.5876	16.0911	101.676	41.4069	71.2413	185.91
LC-QqQMS	9-10-diHOME	Picogram	2322.88	1954.77	1756.46	3492.06	3658.18	1028.74	782.013	642.89	558.794	743.14	393.227	415.382	622.369	790.905	419.388	22443.6	5522.7	800.939	4115.35	3563.19	3129.57	3209.68	2261.89	3165.77	1655.16	3583.15	1029.5	2109.61	4038.12	3677.43	1656.75	2379.32	891.499	1384.87	2219.15	1396.21	2423.75	1552.29	1254.97	2034.17	653.292	1574.3	1330.65	1817.03	1961.02	1435.96	2857.67
LC-QqQMS	9-10-EpOME	Picogram	4824.65	1084.21	1620.34	2234.48	1990.42	1888.58	1455.14	1576.08	962.392	1937.1	966.264	1545.87	2172.99	1971.09	1263.8	10041.4	3032.79	1140.66	2675.99	2564.57	2050.6	2831.58	1255.01	1336.73	2239.6	1770.65	1485.63	1753.88	7830.01	1325.3	2602.01	2779.23	1835.29	1876.83	2060.72	2350.45	3089.79	2860.15	3252.92	3734.01	2060.79	3660.73	1151.83	2742.84	2922.52	1637.74	3205.04
LC-QqQMS	9-HEPE	Picogram	604.093	348.813	409.355	676.19	798.066	191.437	145.736	163.165	114.361	144.956	70.9119	107.311	179.234	50.7597	124.059	755.043	516.501	140.407	562.524	175.791	523.103	692.741	289.654	324.282	309.252	886.631	429.638	632.239	937.361	1095.69	334.937	466.891	249.499	316.343	453.025	161.284	162.835	292.449	248.658	311.678	183.019	440.383	287.604	409.638	658.261	363.508	863.902
LC-QqQMS	9-HETE	Picogram	94.491	82.0078	91.2803	139.407	158.078	36.2159	12.354	18.8972	12.7625	27.4553	12.3478	9.51903	25.8936	14.3819	15.6902	69.169	88.9118	31.5184	101.292	48.4877	119.432	94.0421	78.7081	72.0553	60.2235	131.488	99.3261	126.126	155.001	100.034	39.2842	42.9358	35.6103	46.045	32.917	37.9752	33.9503	66.1629	49.5213	68.3807	44.3128	96.044	38.0122	70.8707	100.194	67.4036	188.719
LC-QqQMS	9-HODE	Picogram	737.739	250.471	336.574	383.683	353.18	282.775	219.851	218.521	202.397	231.049	205.537	204.713	279.696	316.196	211.856	1370.68	341.703	153.831	479.55	250.017	463.499	638.806	339.38	264.526	389.433	673.993	342.151	475.15	839.776	532.13	283.273	356.551	276.358	268.553	216.703	291.79	201.363	298.849	305.352	463.294	249.304	427.569	341.774	359.021	457.319	361.683	706.96
LC-QqQMS	9-HOTrE	Picogram	23.1889	7.14844	13.0334	13.2424	12.5804	11.1491	8.53204	8.33101	7.16046	9.20193	7.66716	6.97049	11.3402	9.73088	7.7352	29.9791	13.1008	5.27794	17.6252	8.26051	22.0929	30.594	12.0208	14.0512	19.6513	29.2732	12.3816	24.8372	28.7537	30.14	10.7848	15.3673	9.34618	12.1697	11.3238	11.1266	7.83921	10.7496	11.3554	23.3411	10.1977	21.6316	21.0357	19.4477	26.1488	11.3679	25.9529
LC-QqQMS	9-Oxo-ODE	Picogram	6026	2971.88	2393.25	5924.68	4979.59	1909.85	1384.84	1274.05	1371.58	1419.52	1784.34	1406.08	1890.32	2375.09	1648.7	6506.32	5108.55	982.908	4647.42	2491.89	2887.18	4432.92	1931.94	2208.04	1937.4	5081.01	2253.67	3317.59	7068.04	2833.25	1882.31	3355.91	2329.05	2346.7	1834.67	2522.5	1701.81	1950.23	2573.3	4789.35	2322.43	3695	1360.09	2463.74	2740.43	1553.76	5544.91
LC-QqQMS	9-Oxo-OTrE	Picogram	62.228	22.5791	31.5881	49.4259	50.3334	10.8781	8.89848	5.64343	6.33603	5.83721	8.2293	6.8581	11.4419	8.66559	7.68508	98.5144	54.0424	8.94576	40.396	21.9792	31.483	64.6225	19.6347	30.3694	34.8075	49.0071	19.1533	63.0974	64.64	28.5166	14.1137	18.5435	12.6616	15.5891	10.0314	32.5844	19.7897	24.9941	28.5351	52.8224	15.7335	58.2327	33.8385	37.4817	58.687	24.0394	43.1386
LC-QqQMS	Alpha HYA	Picogram	611.275	620.492	288.251	1932.3	1930.36	6.90334	2.41528	4.32257	5.39096	6.01385	4.29695	1.60307	6.05315	2.04335	3.24891	144.809	742.518	4.55176	102.747	113.546	1880.85	2142.8	571.977	3363.88	587.004	1056.85	497.941	517.354	2904.76	1794.78	1222.94	2715.47	790.452	2617.67	1521.05	154.001	850.073	343.634	349.95	926.504	64.3455	334.2	99.0281	292.407	404.69	89.6952	636.592
LC-QqQMS	Alpha HYB	Picogram	296.351	294.319	385.026	290.056	315.92	48.0866	108.923	117.641	22.6642	104.666	58.1558	14.062	65.9122	17.6167	13.5263	173.828	378.005	262.233	91.7038	297.748	191.023	83.8712	135.981	48.1024	150.092	310.187	200.069	342.812	201.632	174.222	57.6198	60.3578	90.1187	48.4015	80.1067	156.643	256.905	207.41	184.349	101.983	129.783	271.78	124.615	56.1578	122.297	250.711	208.521
LC-QqQMS	Alpha HYC	Picogram	388.604	416.827	212.808	1207.62	1259.94	2.79017	2.82652	2.46486	1.15401	3.84001	1.92791	1.13983	2.00964	4.77921	2.67489	67.304	420.499	4.97487	67.1722	71.2834	1240.71	1232.59	351.3	2002.63	324.549	714.778	329.083	309.531	1711.61	1153.44	722.997	1620.1	480.998	1644.37	1043.85	91.1518	508	210.252	225.365	586.586	38.8258	177.1	66.752	166.777	246.482	55.7834	372.754
LC-QqQMS	Alpha KetoA	Picogram	54.2744	10.3461	2.89419	111.166	48.7275	6.84029	0.938517	3.27539	4.04898	9.10776	3.45001	11.0797	2.55925	28.3203	4.41902	113.82	56.7888	12.8683	15.4344	10.6019	45.1792	45.2203	55.3954	249.431	30.7986	16.5248	13.1277	1.38893	30.0811	33.0592	10.5495	18.2863	8.52036	10.1014	19.9493	10.2348	30.6658	35.0857	18.9231	33.8532	0.985106	39.8116	17.3371	23.8224	54.5653	11.0495	31.9759
LC-QqQMS	Alpha KetoC	Picogram	24.343	10.2039	8.32039	40.9709	43.6747	5.74827	0.555046	7.16626	0.927356	1.8803	9.52266	5.20655	4.30012	18.2762	8.40621	439.098	1.67635	0.689726	20.7248	13.284	50.373	63.6201	33.7528	201.048	21.9972	10.0558	15.1154	1.59064	19.2031	27.2109	11.2275	3.02501	7.68293	5.24271	15.2342	14.0544	15.3232	32.3172	10.0956	31.8152	8.04143	35.8491	23.3931	20.8239	50.4386	5.04046	54.3995
LC-QqQMS	cis-6-cis-9-18:2	Picogram	290313	240838	451189	340109	339232	18399	13917	13946.3	10280.6	17696	26161	8755.21	15356.3	17027.4	6647.38	173504	112567	198057	266461	185023	164548	161091	108689	136829	214252	99399.4	76024.1	173848	200359	218921	17237.1	11238.9	27598	22021.8	75877.6	108719	102707	92947.8	153379	118672	38421.7	43960.4	60643.7	45673	13661.1	91010.8	147661
LC-QqQMS	cis-6-trans-10-18:2	Picogram	32851.9	30411	39758.3	39382.9	62001.3	4412.07	4217.18	3547.63	2869.06	3586.77	3983.53	3890.05	4192.81	4644.6	3403.86	21494	54150.4	18419.3	29199.8	49729.4	15505.3	16925	7349.95	1025.3	21789	10798	1132.43	9947.82	19234.1	12854.8	12283.7	12498.2	11143.3	11559	13696.8	15461.5	13463.4	11593.2	24855.9	17392.6	17348.4	9357.48	2611.64	9117.63	2629.94	7694.68	15228.2
LC-QqQMS	cis-9-cis-15-18:2	Picogram	1.56523e+06	801289	1.449e+06	1.26103e+06	1.24055e+06	872518	691942	701156	580859	809999	527888	712537	787052	1.32511e+06	703442	2.37397e+06	1.17965e+06	798592	1.43371e+06	1.15908e+06	931733	1.02746e+06	541633	658346	1.13752e+06	758601	631239	929455	1.01466e+06	1.06612e+06	811192	1.05019e+06	998423	792966	904516	1.14814e+06	1.09813e+06	1.10417e+06	1.19478e+06	1.49227e+06	1.04244e+06	616157	332906	606718	852358	585068	1.10437e+06
LC-QqQMS	Conjugated alpha linolenic acid1	Picogram	163372	51169.2	125908	106044	106343	56879.7	41045.8	40399.9	30217.9	52880.6	32959.9	42284	50113.4	55534.8	41324.9	72439.2	106384	63117.6	147913	106023	58986.6	99083.7	40433.1	71649.3	73935.7	70342.8	59780.2	89172.1	176958	84896.8	59527.9	84860.5	64269	59201.3	61358.4	78553.8	71703.5	78498.7	86464.9	108931	83419.7	89982.1	15058.3	98658.5	113719	62474.4	136766
LC-QqQMS	Conjugated alpha linolenic acid3	Picogram	199668	60224.7	156998	134978	131893	60544.9	42528.8	45264.7	31319.1	53407.9	34500.3	41683.3	51145.4	64786.7	49285.4	77331.5	164663	80006.2	197881	138275	72621.1	123811	50351.1	88264.9	89025.8	71713.9	63638.3	116103	193037	109339	64150.5	88557.7	64051.6	58811.1	62237.8	81094.8	77499.1	105084	89683.3	140355	86562.7	87269.1	19157.2	128877	117995	75308.7	168924
LC-QqQMS	Conjugated linoleic acid1	Picogram	2.03731e+06	1.05272e+06	1.85684e+06	1.6337e+06	1.59873e+06	1.12297e+06	911653	910839	748660	1.04817e+06	682194	906539	1.00488e+06	1.73156e+06	909344	2.99721e+06	1.52913e+06	1.03865e+06	1.8388e+06	1.51287e+06	1.38183e+06	1.42552e+06	820138	1.02536e+06	1.5395e+06	1.14168e+06	950742	1.2629e+06	1.45044e+06	1.51097e+06	1.07386e+06	1.34306e+06	1.19498e+06	1.14377e+06	1.13682e+06	1.5006e+06	1.43449e+06	1.40798e+06	1.55528e+06	1.95391e+06	1.34002e+06	936720	555910	1.01353e+06	1.31393e+06	890102	1.65279e+06
LC-QqQMS	Conjugated linoleic acid2	Picogram	24491.8	20472.3	26092.5	26854.2	45435.4	3305.77	2692.07	2891.74	2009.01	2450.27	2838.95	2643.42	3366.15	3312.28	1921.89	12075.4	37149.4	12104.2	20014.3	30084.3	13475.8	17569.8	7421.81	725.885	18804.4	8357.08	1098.56	10452.8	13715.1	11617.6	7931.46	7735.89	7884.04	7438.69	9664.48	10537.4	9170.5	8556.99	16827.5	9656.64	12711.3	8399.87	2151.82	7454.31	2941.67	7661.15	12261.6
LC-QqQMS	Conjugated linoleic acid3	Picogram	1.98059e+06	1.02589e+06	1.81305e+06	1.6191e+06	1.54504e+06	1.09555e+06	889661	877809	756966	1.04927e+06	670791	905517	971444	1.72599e+06	901787	2.98433e+06	1.54637e+06	1.01745e+06	1.81367e+06	1.46248e+06	1.35914e+06	1.37814e+06	807867	979697	1.52888e+06	1.11384e+06	930137	1.23938e+06	1.44851e+06	1.50217e+06	1.04851e+06	1.33713e+06	1.19941e+06	1.02047e+06	1.14035e+06	1.47139e+06	1.41927e+06	1.39922e+06	1.53668e+06	1.88882e+06	1.30895e+06	922214	569320	982378	1.28035e+06	859761	1.6138e+06
LC-QqQMS	EXC4	Picogram	133.976	73.2639	104.415	631.148	1655.9	470.868	44.8079	2372.38	637.236	73.1767	n.d.	55.9835	n.d.	n.d.	80.4763	n.d.	65.4206	19.2434	263.411	133.112	868.265	6975.76	893.872	168.977	145.571	452.696	283.05	79.2264	1693.45	3405.97	52.6862	275.275	248.996	144.872	417.194	693.89	919.913	261.318	229.163	229.464	n.d.	89.1936	n.d.	92.724	123.514	184.028	1129.51
LC-QqQMS	Gamma HYA	Picogram	1.62496	39.512	7.71171	67.8408	41.2801	n.d.	n.d.	n.d.	n.d.	n.d.	n.d.	n.d.	n.d.	n.d.	n.d.	n.d.	n.d.	n.d.	n.d.	n.d.	131.208	38.2768	11.1068	181.186	2.79134	20.0483	10.4262	16.8288	32.2736	20.2283	n.d.	7.58545	1.27685	8.54384	6.26724	n.d.	n.d.	n.d.	n.d.	37.0214	n.d.	n.d.	n.d.	n.d.	n.d.	n.d.	3.97507
LC-QqQMS	Gamma HYB	Picogram	33.5687	217.926	105.76	267.099	308.097	n.d.	n.d.	n.d.	n.d.	n.d.	n.d.	n.d.	n.d.	n.d.	n.d.	n.d.	n.d.	n.d.	n.d.	n.d.	217.11	66.6853	43.884	140.246	38.3614	89.2089	78.0828	161.971	121.091	113.518	5.8081	8.30408	4.07419	7.52067	32.0557	10.9202	5.79724	23.0352	20.4047	120.592	5.08096	42.1632	4.93919	29.2028	17.1958	1.95398	94.6547
LC-QqQMS	Gamma HYC	Picogram	1224.9	82.3016	792.157	158.72	1325.84	381.423	259.164	264.063	222.347	354.674	293.903	354.842	495.25	540.691	269.182	2783.35	782.254	303.926	1033.55	758.626	131.437	1453.43	839.154	1782.91	840.333	1676.27	981.282	454.591	2743.95	456.7	752.528	868.467	574.286	634.16	539.241	565.009	501.392	881.074	827.07	1277.58	531.629	634.799	306.978	633.566	579.433	622.813	1911.64
LC-QqQMS	Gamma KetoA	Picogram	1082.59	499.575	412.082	922.824	682.142	127.699	185.927	178.778	59.5427	421.939	136.932	116.229	171.518	47.1207	156.853	1976.28	960.834	164.772	844.443	672.936	684.653	770.942	299.541	172.368	317.074	753.679	546.635	584.082	1674.24	835.183	172.961	415.914	227.243	326.158	305.329	347.576	304.574	396.894	429.208	606.95	350.217	665.718	170.247	632.548	437.475	286.605	1093.8
LC-QqQMS	Gamma KetoB	Picogram	1018.75	294.432	401.927	692.11	389.446	520.207	437.706	400.313	330.295	522.824	391.873	340.368	558.634	656.851	399.487	4975.92	1084.41	330.919	921.849	648.457	374.726	488.606	197.602	159.256	437.871	369.634	311.567	413.039	1334.73	570.312	391.683	559.489	534.289	444.37	365.771	534.68	466.069	551.502	534.779	859.228	389.815	417.126	79.4761	140.614	281.791	368.352	1106.39
LC-QqQMS	Gamma KetoC	Picogram	170.19	100.02	65.1111	94.7416	132.756	15.7055	8.62747	18.8165	27.6373	10.5844	38.6775	26.4618	5.07012	43.31	27.6994	1469.95	119.971	22.5811	79.494	39.6434	79.8718	60.3542	35.1126	25.05	114.517	92.8344	82.7934	74.215	175.989	59.0035	14.9813	50.7945	15.0812	16.6202	8.20344	60.0805	81.6786	28.8237	31.5192	91.4935	19.5903	47.9074	7.47906	46.324	23.1508	40.6229	60.7061
LC-QqQMS	HYA	Picogram	27317.3	36643.9	21798.2	51317.2	46814.7	141.894	98.2769	108.045	87.6519	114.759	99.1593	82.8671	138.828	135.29	109.882	4880.22	26248.5	731.557	9689.19	7397.52	48046.2	49773.1	36750.4	58430	26720.5	44787	28225.8	30892.3	58430.2	40032.9	17170.7	33690.4	11921	27788.2	18614.3	9510.69	28579.5	14040.7	17702.3	44327.6	3219.99	13661.9	4280.36	10790.7	15420.7	6656.36	36986.1
LC-QqQMS	HYB	Picogram	542458	867981	647711	1.10808e+06	1.31876e+06	1190.15	920.648	872.918	957.641	1032.97	638.84	646.016	763.105	1556.71	990.606	181650	628585	90364.4	123762	337372	702880	612095	512646	394454	603188	584463	565785	715752	886076	679765	196623	294820	202034	277101	329528	324959	555211	340316	525562	631908	197305	460997	152977	276465	258423	305698	972986
LC-QqQMS	HYC	Picogram	62729.9	77202.9	50714.4	109729	93361.4	340.845	215.254	315.227	182.752	255.934	182.577	187.873	233.281	328.389	194.14	9879.23	59437.7	1572.29	22950.5	16939.9	97788.1	98731.4	79263.9	118540	54527.3	90457.5	58256.1	65666.4	115235	87201.9	37583.1	71525.2	26807.7	61313.6	42919.5	22215.5	64281.4	30800.2	38870.3	91060.7	7342.75	32300.6	9271.12	24940.6	32248.9	14838	81977.6
LC-QqQMS	Keto richinoic acid	Picogram	154.431	139.937	61.8669	112.872	97.5794	4.87476	13.0749	33.9436	10.2969	28.0001	22.1449	24.9471	8.08338	41.7948	21.9713	542.852	495.818	137.117	341.408	350.959	120.713	132.029	164.951	14.349	145.352	98.3594	75.0433	51.5958	139.664	102.982	231.843	248.719	88.5344	126.186	124.578	127.299	162.187	132.167	55.3266	93.2166	94.6556	124.096	25.9133	77.9957	145.147	110.759	261.511
LC-QqQMS	KetoA	Picogram	4911.64	4570.62	3865.9	9424.83	5173.3	23.7713	25.3195	14.6241	6.53014	6.50529	23.9549	30.7343	24.8335	40.562	44.9875	2391.49	6048.43	207.973	2213.89	1528.92	6396.58	7671.56	5806.45	28951.8	2145.31	1872.83	1091.98	1187.64	4424.77	1509.83	370.535	890.224	210.488	438.405	565.21	996.664	1984.64	2335.95	1228.63	3836.62	255.41	2360.76	539.404	1552.31	3225.39	792.753	4796.64
LC-QqQMS	KetoB	Picogram	404170	514376	562744	614651	662181	1016.67	940.74	1003.52	1257.33	891.696	905.232	711.913	904.877	2580.54	1287.46	81344.8	257308	39013.9	35573.3	119457	228755	254752	377259	244671	245797	168891	134156	177664	207775	96995.7	64023.3	100717	59964.4	81448.7	186132	96025.9	131612	94389.8	91992.4	136977	103577	169005	68569.5	181905	161466	121779	328735
LC-QqQMS	KetoC	Picogram	4299.43	4781.88	4003.57	6466.63	11295.3	45.3097	40.225	47.7774	47.9304	68.4433	33.4803	44.5113	61.5231	16.61	39.6992	826.751	1310.73	223.906	359.603	458.992	1404.66	1634.98	3996.54	2713.02	1195.9	1655.72	925.538	1324	1480.27	593.004	241.789	162.807	155.273	171.168	325.411	291.053	336.516	221.873	217.329	349.287	2299.08	8488.22	3962.99	10180	7669.74	306.715	1503.09
LC-QqQMS	LTC4	Picogram	57.8438	118.687	162.478	107.934	320.478	89.8659	94.192	199.239	242.703	63.9259	n.d.	54.2246	n.d.	146.646	n.d.	n.d.	72.4355	54.4761	132.795	115.033	123.282	214.344	43.9399	194.101	75.8077	407.807	109.7	64.4729	665.285	378.176	n.d.	127.461	100.64	326.018	43.6289	147.685	254.359	426.671	175.969	81.7212	98.7776	53.0419	48.1136	49.3208	87.1999	79.4336	n.d.
LC-QqQMS	LTD4	Picogram	35.9495	190.068	51.4972	347.178	181.694	59.4858	67.7066	761.625	99.4467	33.6717	161.151	44.1437	53.6071	57.8121	21.7023	289.591	72.1305	6.69746	14.4943	33.7253	97.2933	143.52	127.116	138.14	100.194	136.023	55.4885	33.1502	154.798	198.94	10.9255	41.7336	156.469	78.0542	65.6827	233.895	287.411	115.583	217.793	30.2222	12.7059	27.274	36.5192	64.6392	31.3276	68.0988	210.17
LC-QqQMS	LTE4	Picogram	126.536	70.2644	n.d.	493.196	234.611	223.586	53.1476	204.623	437.903	65.3882	372.247	64.5567	n.d.	230.572	47.9842	2345.97	153.655	38.3714	175.448	63.7748	28.9972	287.522	42.1759	558.351	n.d.	223.72	113.474	390.287	359.133	554.933	185.975	214.199	73.3763	92.2362	100.873	375.38	614.888	137.83	184.443	239.357	73.5167	163.496	64.7197	45.8265	110.452	415.345	54.43
LC-QqQMS	LXA4	Picogram	457.379	397.966	466.511	701.492	659.371	73.1487	96.8371	86.6732	72.769	98.4758	28.9397	39.8499	61.4971	22.2604	21.5782	1599.73	1262.35	313.16	676.004	855.838	367.301	337.977	376.421	341.203	308.148	529.585	417.718	438.349	771.343	498.967	335.923	294.797	291.121	325.956	234.097	514.011	692.722	363.46	426.484	420.391	295.024	380.511	469.405	446.188	355.34	470.121	488.765
LC-QqQMS	LXA5	Picogram	12.9741	13.8376	19.0541	18.7955	40.4736	n.d.	n.d.	n.d.	n.d.	n.d.	n.d.	n.d.	n.d.	n.d.	n.d.	n.d.	69.627	27.6765	14.1849	45.7365	8.35203	3.77754	12.7874	10.2377	1.3357	27.1497	31.0054	16.3861	47.29	35.7216	14.5259	29.1227	30.9506	37.3071	11.7661	39.923	55.6832	27.505	36.5268	37.0049	5.93339	6.77912	13.3347	15.03	4.45802	16.2801	21.5594
LC-QqQMS	PGD2	Picogram	16.8166	10.6234	33.5838	14.4893	7.64178	6.3825	8.05271	5.82096	10.5501	19.4667	4.37158	5.18558	11.8311	22.4491	10.3589	182.328	13.6167	12.9162	28.3046	4.16258	30.2079	24.8018	21.8246	14.5474	41.09	24.3988	22.08	28.3163	20.7666	34.8751	5.55641	9.62377	21.3273	7.86663	14.2712	41.3142	12.8783	19.0181	35.0208	19.8362	27.4658	48.2763	22.1765	17.5931	11.1053	19.5343	27.6878
LC-QqQMS	PGE2	Picogram	32.9913	33.8901	34.3565	30.4404	53.7839	n.d.	n.d.	n.d.	n.d.	n.d.	n.d.	n.d.	n.d.	n.d.	n.d.	n.d.	79.6122	28.1986	56.3966	42.3718	40.0802	28.2293	22.3136	21.9522	30.1823	43.103	39.2049	24.693	56.3015	49.2522	28.197	46.3044	53.1961	57.3022	29.778	63.8685	50.1414	22.1745	31.2883	47.8143	20.3296	22.8637	41.209	n.d.	n.d.	31.0572	27.5824
LC-QqQMS	PGF1a	Picogram	25.6084	26.1173	37.3845	9.39951	16.2529	4.61286	5.13162	2.01577	16.6978	2.30259	17.2725	8.59494	9.92191	18.4998	28.7729	131.662	41.9931	41.1526	70.8205	39.342	61.5961	82.3007	56.9622	20.8661	61.624	46.3271	22.6969	38.4112	42.0725	52.1802	40.0782	55.1951	38.1862	36.7687	32.2057	25.7211	12.3631	6.6508	22.7627	43.4147	30.1587	38.4018	62.7305	38.599	61.3265	75.1365	66.9453
LC-QqQMS	PGF2a	Picogram	36.159	10.8074	22.4228	17.7609	14.935	2.08916	10.1011	6.74508	13.0584	2.80218	3.30409	3.68055	2.73206	60.5082	1.95105	195.713	21.9769	16.3994	30.3035	18.0339	20.5423	16.0401	26.0317	10.9755	26.896	23.8719	20.218	15.1948	18.4369	17.7208	15.013	10.9254	21.6025	15.7612	8.2506	20.1351	20.0879	21.2454	24.2609	13.6466	7.12902	15.7687	16.2089	23.1309	19.8759	17.5479	16.7362
LC-QqQMS	Richinoic acid	Picogram	3005.26	1318.19	2043.1	1486.47	1469.04	1871.47	1747.87	1867.41	2114.76	2304.91	2222.84	2306.74	2562.2	12950.8	2884.3	218166	4659.45	2439.8	3685.28	2779.33	2532.9	2763.44	3295.15	2185.6	3804.24	3859.86	3254.69	3440.85	2720.06	3709.79	3073.41	2520.97	2890.65	3323.57	3127.24	3648.38	4236.79	3957.84	4121.7	4195.81	3659.78	3989.85	1955.92	3166.62	3056.2	3388.68	4861.9
LC-QqQMS	Trans-10-18:1	Picogram	634719	719159	850036	685083	763238	29104	18929.5	23661.2	26070.7	20083.8	101963	46386.7	20708.9	44193.8	40067	1.93555e+06	720151	430722	466480	611080	394804	417317	268913	257955	427614	247158	289422	400011	504175	370553	319569	293814	405759	326627	476740	434928	426310	351684	626647	394596	368091	110500	65134.2	224957	21480.6	355471	733233
LC-QqQMS	Trans-10-cis-15-18:2	Picogram	134655	109411	206684	163783	159746	7974.01	6286.02	5955.17	5435.21	7779.06	11459.1	4288.16	6887.71	6541.8	2899.57	79799	65251.7	89412.1	130087	78637	79334.9	72540.9	49573.1	62102.5	93751.3	45562.1	35709.2	80650	96161	103095	7262.51	6008.75	12509	11388.9	34110	48039.5	49053.1	42996.6	70020.9	52249.7	23747	19442.1	28129.4	18523.6	6769.06	39702.2	65349.2
LC-QTOFMS	3,4'-Dimethoxy-5,7,3'-trihydroxyflavone	Peak area	18241	4347	10001	11533	8668	18865	24852	14639	14022	15944	68392	92701	12618	13416	55056	6414	16143	4800	57514	7029	28636	25979	50109	352570	15681	14561	7422	9685	7645	16079	28643	35898	10202	26792	18430	8377	9766	7142	14391	9547	134420	224452	198017	228688	329504	14229	9236
LC-QTOFMS	ADGGA 46:0|ADGGA 14:0_16:0_16:0|[M-H]-	Peak area	19910	45296	27139	53274	52458	2278	2633	1994	2019	2555	3047	2717	2464	2581	2709	3722	15062	8755	3495	10817	15084	19849	16254	28978	14011	18755	15521	15287	15057	14206	12631	12834	40436	17135	13867	28518	17922	24811	15083	31722	3183	3071	2062	2506	2844	12764	27086
LC-QTOFMS	ADGGA 50:2|ADGGA 16:0_16:0_18:2|[M-H]-	Peak area	24165	15753	21647	17783	19275	10962	15153	12244	12600	12971	15390	13218	15690	14161	12139	21811	23217	15919	29851	22494	13799	20169	15479	23727	16374	21603	17957	16919	17363	17449	12781	19959	15730	17857	21004	18818	23731	27496	22080	26354	19595	16264	15674	19486	15591	16784	16942
LC-QTOFMS	ADGGA 52:0|ADGGA 16:0_18:0_18:0|[M-H]-	Peak area	5150	5413	3610	7152	11590	246	234	248	252	319	4544	2323	232	248	2999	13917	14256	5531	7054	7742	4779	3845	3977	1014	4657	4270	5361	4138	3331	5254	4000	7431	12566	4621	8438	6307	4185	4371	2484	5636	345	3588	4690	2757	3975	5248	6211
LC-QTOFMS	ADGGA 52:4|ADGGA 16:0_18:2_18:2|[M-H]-	Peak area	13761	10095	14279	13862	14043	6638	8844	8018	7822	7738	10431	8896	10259	9203	8764	27063	45962	20546	32439	27960	10302	14045	10844	16672	10456	13367	10821	11150	11765	10614	14553	22546	18508	19164	20089	13575	19388	18469	18231	21646	26943	29012	42808	30540	37393	19821	27850
LC-QTOFMS	alpha-MCA; [M-H]-	Peak area	14273	25003	20959	20218	24164	25	21	29	26	20	43	48	34	70	5	14058	17312	83731	12821	76781	17403	8037	12322	5518	6327	27663	38872	22594	115504	61011	5188	13833	8065	25326	9264	39996	65448	81691	32729	52274	3803	8215	19435	10090	5616	364728	87852
LC-QTOFMS	alpha-MCA; [M+CH3COO]-	Peak area	503337	630020	594167	525975	633016	2287	2367	1687	1720	1767	1499	1992	2075	1638	1529	513910	499892	1280558	464326	1128196	504836	303260	402780	228161	253122	697321	841547	586089	1382504	1107762	191961	287235	237421	468005	241196	790657	1178411	1118489	699418	919707	148105	235433	408637	276255	204626	1713664	978964
LC-QTOFMS	alpha-Tocopherol|[M-H]-	Peak area	31958	29239	35136	30032	27503	15762	18488	18865	17634	13645	12327	11009	12568	12851	13764	28415	22756	21454	25231	21289	34431	37375	34846	23935	20694	26222	34355	35189	32037	38590	22103	28849	27847	21467	30605	31192	38241	42936	21256	36520	17445	17927	16411	19914	16516	26682	29483
LC-QTOFMS	alpha-Tocopherol|[M+CH3COO]-	Peak area	71568	67006	85336	65427	64505	40043	48544	39572	36422	27723	28144	32834	27203	36043	28102	72193	51902	46528	55409	46547	68937	83022	83677	52128	48700	62178	80155	75854	70178	86264	45234	63840	58037	45166	63421	68003	82465	79252	45656	77933	37559	39560	33081	46759	35495	62320	65488
LC-QTOFMS	CA; [M-H]-	Peak area	2547	1466	1973	1885	1411	3	7	21	16	17	7	9	17	3	7	1203	1147	1827	1079	2311	2366	2027	1811	730	987	3180	2201	2304	4306	2225	1519	2961	2018	3530	2291	864	1868	1350	1637	2455	1154	1791	2294	1526	1681	10064	6291
LC-QTOFMS	CA; [M+CH3COO]-	Peak area	2856	1189	1649	838	926	38	33	17	38	45	33	21	68	48	35	722	934	1437	1168	2309	1355	1285	1782	779	1232	2265	2138	1788	3606	1597	888	2412	1711	2365	2291	1039	1694	1564	1455	1863	724	1278	1521	1315	1580	7517	4334
LC-QTOFMS	Cer 31:0;3O|Cer 15:0;2O/16:0;(2OH)|[M+CH3COO]-	Peak area	10026	13746	12158	17045	18856	1879	1487	442	514	355	213	232	255	1001	244	20020	45245	10111	8025	24058	18202	27398	18690	31704	16964	12616	9637	10791	8413	10941	16531	18938	38001	17857	15021	12427	19345	15927	15089	22649	3057	936	1435	3410	2796	9699	14087
LC-QTOFMS	Cer 31:0;3O|Cer 17:0;2O/14:0;(2OH)|[M-H]-	Peak area	2019	4499	2492	4069	8267	152	75	284	120	355	133	42	152	78	70	4300	7709	2215	2277	9257	4980	4358	2065	1666	4463	4162	2623	4503	2561	2009	10701	10285	36070	10894	6460	5380	7140	6357	5578	11019	369	248	107	223	445	2677	6171
LC-QTOFMS	Cer 32:0;3O|Cer 16:0;2O/16:0;(3OH)|[M-H]-	Peak area	20304	27434	24955	38169	32565	1519	1484	1517	1435	1306	1115	1177	1546	1002	1098	45357	127953	21385	65842	53911	42405	70371	47277	94412	34466	24057	19960	19459	19919	23649	22881	35332	28027	29068	33955	25842	47464	33712	32070	46521	4174	5803	5056	5932	10381	17646	23655
LC-QTOFMS	Cer 32:0;3O|Cer 17:0;2O/15:0;(3OH)|[M+CH3COO]-	Peak area	43561	56659	57669	83580	77523	1749	481	558	382	1365	496	350	495	363	358	134607	351334	54425	153694	131245	72543	112799	69511	113161	57016	47957	30728	36654	38146	39246	38510	64471	64657	62381	58031	54734	125130	83062	78412	101000	5062	5063	5901	6810	7879	28337	48738
LC-QTOFMS	Cer 32:0;3O|Cer 18:0;3O/14:0|[M+CH3COO]-	Peak area	29750	36988	30619	49780	51912	2710	3248	2841	2006	2750	727	810	2212	2437	2097	58591	163970	26111	83614	67069	53770	100295	54526	107216	43909	28534	23105	23228	22774	27850	28776	38135	33485	34934	41145	32116	63209	47253	39726	59612	6645	8472	6715	7562	14204	23146	29337
LC-QTOFMS	Cer 32:1;2O|Cer 18:1;2O/14:0|[M-H]-	Peak area	22922	21260	22980	28103	31770	5238	5825	4769	4577	4715	4724	5574	5373	4405	4686	26907	30210	19061	27347	28169	31034	24840	20318	18193	28321	23570	16770	23274	18097	18316	13754	23346	16282	18726	25894	19339	31748	37286	27760	33159	13669	14615	11574	13101	22557	23384	23012
LC-QTOFMS	Cer 32:1;2O|Cer 18:1;2O/14:0|[M+CH3COO]-	Peak area	43770	42450	49355	59578	72462	8593	10495	9624	8262	9195	9144	9240	9066	9097	8500	56108	52821	30669	40507	49093	60148	53008	25644	27376	53481	42749	27609	46808	40139	34504	24723	41724	27685	32350	46420	32820	67077	71023	61205	76770	32054	35013	25669	29236	52556	50324	45396
LC-QTOFMS	Cer 33:0;2O|Cer 17:0;2O/16:0|[M-H]-	Peak area	1574	2026	1778	2455	1866	147	279	277	164	107	306	359	315	224	200	2612	14531	2120	14448	10131	1833	937	1977	1473	1769	1546	1586	1376	1831	1414	3029	4325	12008	2741	15330	3083	5501	3241	2321	4887	9862	9000	18201	16939	26310	2397	2336
LC-QTOFMS	Cer 33:0;2O|Cer 17:0;2O/16:0|[M+CH3COO]-	Peak area	13845	23933	18148	22659	28246	2005	3063	2067	1530	1641	2035	2299	2279	1874	2151	25594	43651	14443	37165	29432	15837	17336	10972	8218	12009	15482	10650	14000	15268	15888	15738	31017	44603	15252	55975	14207	41762	31055	26984	35081	23910	25838	46098	45279	84796	24808	21699
LC-QTOFMS	Cer 33:0;3O|Cer 17:0;2O/16:0;(3OH)|[M-H]-	Peak area	121914	158151	143060	220030	211036	1752	1763	1501	1084	1402	488	456	1420	1595	362	336174	980530	138379	446849	389553	211302	341351	195227	340738	149050	117865	85825	94806	81970	92776	105952	201803	173814	196602	204263	168727	344254	236819	223999	337692	7748	9360	11197	12710	15360	73375	124873
LC-QTOFMS	Cer 33:0;3O|Cer 17:0;2O/16:0;(3OH)|[M+CH3COO]-	Peak area	276550	368329	309784	508690	473904	3385	2897	2993	2527	2914	2847	859	2778	926	970	707138	2276572	285390	910132	777618	448072	771706	428092	727130	328590	251432	173611	200015	169329	196952	231086	426759	344071	378538	395109	338249	762613	479823	489203	735191	15452	19169	21550	24924	29132	149525	252545
LC-QTOFMS	Cer 33:0;4O|Cer 18:0;3O/15:0;(2OH)|[M-H]-	Peak area	10652	14308	11496	14846	15048	3333	3532	2979	2212	2131	2050	2060	2078	2209	1519	14017	23340	8039	23595	18448	10699	10762	9456	5463	9040	9911	9294	8928	8547	12716	6293	9902	12383	7978	18991	9804	17836	12342	16245	14343	8607	15725	11306	15139	32328	21964	15678
LC-QTOFMS	Cer 33:1;2O|Cer 17:1;2O/16:0|[M-H]-	Peak area	36477	34447	42765	52375	48201	6991	8927	6609	6242	6195	9392	7736	8741	7836	7990	52113	62716	40685	64639	56984	53343	37465	38896	35437	32894	38704	33641	41829	38067	33435	22881	48650	28802	29409	47747	30618	58247	52702	49537	52975	15511	21734	16994	16171	17758	36093	39693
LC-QTOFMS	Cer 33:1;2O|Cer 17:1;2O/16:0|[M+CH3COO]-	Peak area	51663	50713	66075	80362	74805	9579	11439	8133	7278	6630	10111	10095	9438	9860	9642	80678	64350	50606	77685	56571	99720	56402	40673	34043	45637	61764	46023	65488	57457	41833	24856	64219	33939	35354	63171	33895	109838	104463	83166	98037	24695	31233	22905	24452	29851	45762	45121
LC-QTOFMS	Cer 33:1;3O|Cer 17:1;2O/16:0;(2OH)|[M+CH3COO]-	Peak area	50141	52118	53294	76713	71809	6449	4647	3922	3761	4051	4821	4835	4288	4253	4822	78152	147344	55339	111068	100888	57993	67705	66866	71492	50596	47590	33754	42095	39595	38998	27992	66873	54386	53497	72076	46979	91885	78145	71350	87496	14629	20041	14803	17023	29786	50492	44355
LC-QTOFMS	Cer 34:0;2O|Cer 18:0;2O/16:0|[M-H]-	Peak area	55252	44515	63498	77835	75768	14281	15300	11413	11512	9587	14174	13343	17824	17057	12053	92980	77902	37405	85257	62335	91497	71398	60728	58283	54279	67940	53876	72388	76577	55841	25854	58352	30525	32921	55422	35081	109732	120339	98979	107697	42728	45017	40532	55528	64488	57153	55332
LC-QTOFMS	Cer 34:0;2O|Cer 18:0;2O/16:0|[M+CH3COO]-	Peak area	162798	130590	189666	219858	221102	37371	36235	27185	26266	28443	32001	32919	42936	41316	28940	258165	195235	103995	236159	162316	247718	199335	165477	138600	149128	190725	147336	194427	192018	154713	73801	161039	80270	84106	153018	95437	321508	327921	279756	311130	104937	110812	109833	135916	162793	145200	133600
LC-QTOFMS	Cer 34:0;3O|Cer 18:0;2O/16:0;(2OH)|[M-H]-	Peak area	26371	34942	30503	26286	31843	2623	2824	2621	1812	2417	2134	2107	2610	3059	2526	37512	34587	15914	21958	37189	26914	21703	10532	8091	25999	24617	16934	25055	23881	25394	11741	14511	14363	14003	26066	15990	47289	37164	53705	49375	23864	23993	15296	19685	53744	65517	35548
LC-QTOFMS	Cer 34:0;3O|Cer 18:0;2O/16:0;(2OH)|[M+CH3COO]-	Peak area	61383	76874	59120	32569	68290	4627	2311	2184	1661	3737	3583	4128	4173	4114	3372	113009	77899	48172	75421	98710	66116	27818	12484	8421	54479	48524	30972	52625	50497	44410	11788	18035	15231	19887	55560	42260	105808	83228	109261	100684	37220	44582	24747	33719	81327	122239	77211
LC-QTOFMS	Cer 34:0;3O|Cer 18:0;2O/16:0;(3OH)|[M+CH3COO]-	Peak area	1510542	1847727	1769374	2803644	2623973	40056	41702	37786	32896	33231	40068	40364	29458	26500	40654	2647585	6811578	997188	2663985	2578207	1568896	2867346	1132595	2038015	1173536	1323335	828341	998760	882708	857082	809922	1418965	1330388	1569698	1319681	1388752	3242042	2150360	2548278	3251582	135168	167949	119786	209795	238412	936903	1598724
LC-QTOFMS	Cer 34:0;3O|Cer 18:0;3O/16:0|[M-H]-	Peak area	544778	660410	659151	992332	954604	21755	22571	19097	18126	19384	21152	21721	16925	15810	23455	993503	2248510	391273	1000421	994716	641775	1009873	458927	770240	453386	519418	338141	400328	362580	329982	305199	559935	522348	597670	524295	556296	1210161	872000	915975	1193705	65538	78192	68521	125074	123585	409288	635815
LC-QTOFMS	Cer 34:0;4O|Cer 18:0;3O/16:0;(2OH)|[M-H]-	Peak area	252469	371091	297251	280572	293516	24050	26896	23683	19389	22681	19785	22238	20508	20018	20941	372512	412612	153872	195157	467252	205057	162409	119445	72367	236672	222779	186675	215309	250129	350484	59070	96007	67828	77497	266930	101908	482704	302632	518751	337454	170399	346782	163366	258364	716570	687360	344121
LC-QTOFMS	Cer 34:0;4O|Cer 18:0;3O/16:0;(2OH)|[M+CH3COO]-	Peak area	304016	431429	350471	332698	313509	26129	28567	26164	23291	25403	18819	25161	20569	18888	22056	395540	469373	158252	190464	493449	206767	200677	147975	72603	253468	237104	207876	222458	267625	391144	72355	109865	77713	100259	261120	115161	469429	276071	530353	348023	167693	380963	169164	264124	784303	785163	360881
LC-QTOFMS	Cer 34:1;2O|Cer 18:1;2O/16:0|[M-H]-	Peak area	269198	219595	328219	440135	370148	84111	123992	79237	99125	70494	106058	120410	101713	96599	97437	342122	263307	165643	333509	239551	500083	344022	294405	283894	261573	359542	289431	373034	357429	267638	127268	261953	124418	147143	254625	130874	420466	452486	426394	419347	179345	208311	154580	153072	196599	218678	230338
LC-QTOFMS	Cer 34:1;2O|Cer 18:1;2O/16:0|[M+CH3COO]-	Peak area	775278	600654	883195	1257157	1020229	187249	313477	199008	245823	172416	251123	266330	252372	242355	220900	944573	639241	409986	814411	561160	1300975	920025	713749	665950	651699	971470	720985	972716	979077	697808	301448	653986	292410	370255	651948	320709	1186111	1290786	1218339	1175352	428743	516395	376793	364302	484678	528811	513050
LC-QTOFMS	Cer 34:1;3O|Cer 18:1;2O/16:0;(2OH)|[M-H]-	Peak area	171524	213772	190781	193970	197514	17245	17789	12039	13475	13520	14690	18205	15320	15512	13729	189697	191050	95621	131473	249547	201911	134076	76496	69026	204643	157987	99194	159376	149549	147015	63402	82712	87569	72335	157833	79493	208407	215354	249769	235724	237160	229998	155130	176121	441735	383421	262017
LC-QTOFMS	Cer 34:1;3O|Cer 18:1;2O/16:0;(2OH)|[M+CH3COO]-	Peak area	304446	360465	348390	381532	367787	21980	24795	19512	19506	18135	21890	24467	21256	21700	20625	388808	524268	234665	365969	437943	348054	284370	201754	151273	358188	282706	172641	281205	253782	266648	126735	214355	190906	178544	370891	186726	424596	371895	485481	436566	351656	358718	221927	271514	640269	566206	425167
LC-QTOFMS	Cer 34:1;3O|Cer 18:1;2O/16:0;(3OH)|[M-H]-	Peak area	36184	38000	47071	50522	58698	1339	4044	1154	1248	1311	1507	4581	3391	3620	1506	64387	62062	28455	48365	41008	37645	76596	24929	17288	32803	42513	30972	21780	26850	32473	19698	94864	66586	78752	61730	50950	90339	63794	71253	94393	3088	3376	3183	3546	5237	18568	30414
LC-QTOFMS	Cer 34:1;3O|Cer 18:1;2O/16:0;(3OH)|[M+CH3COO]-	Peak area	52567	59198	64181	84728	95808	6338	6806	2405	5224	5890	3200	7729	2201	5258	7303	85435	94851	41864	86366	85629	57718	73082	39328	41786	41786	54912	38582	44746	44154	44803	32454	73238	60300	69491	25208	57194	105776	88117	82026	106242	15182	19089	21878	10697	10187	36995	53847
LC-QTOFMS	Cer 34:1;3O|Cer 18:1;3O/16:0|[M+CH3COO]-	Peak area	58618	63570	69362	83506	99515	6609	6372	6227	4968	5633	7901	7557	5835	5844	7463	27960	44726	15621	31347	30204	61960	70141	39692	56296	47724	18198	39160	42701	47621	46474	30247	22661	21828	69718	20706	57655	37024	79292	86859	34360	14296	18032	18017	29753	35066	37717	53011
LC-QTOFMS	Cer 34:1;4O|Cer 18:1;3O/16:0;(2OH)|[M-H]-	Peak area	34529	26247	33212	38180	39467	5603	5455	5812	4648	5243	5718	5313	5811	6972	5894	35420	50140	13023	44352	42744	32723	33125	27497	36680	30634	29176	21329	24378	32673	25701	10292	18336	15142	21266	26793	17569	29228	27182	32899	30811	11359	14805	11388	13500	23574	35576	33969
LC-QTOFMS	Cer 34:1;4O|Cer 18:1;3O/16:0;(2OH)|[M+CH3COO]-	Peak area	35614	30891	34385	40255	40725	6163	7751	11304	5417	5538	7849	6359	7435	7631	6164	38954	67513	17057	46456	42507	36681	43468	33794	37163	33211	34633	20944	26007	35866	29995	14019	23366	21268	24987	31942	23441	34885	31072	38832	40515	10450	14027	12289	14243	23990	35551	36643
LC-QTOFMS	Cer 34:2;2O|Cer 18:2;2O/16:0|[M+CH3COO]-	Peak area	22481	19849	33020	48947	29140	5087	11793	7690	10030	4102	5202	6483	5908	3941	4313	21310	14877	13828	16928	13233	54246	23169	14966	13378	15007	20793	19399	19905	17206	30722	11497	21687	12977	11611	16846	12420	41601	45805	32676	39634	9439	11435	9353	9563	12013	12178	12916
LC-QTOFMS	Cer 34:2;3O|Cer 18:2;2O/16:0;(2OH)|[M-H]-	Peak area	21644	21090	23726	30740	41558	5011	4237	6434	3791	5380	4301	4034	4303	4407	3807	31199	28369	13582	17036	31342	33520	27910	12365	11679	37026	20331	12637	22157	18228	17810	17552	20000	42856	25230	25330	17226	30568	36079	26672	46099	17524	13911	13955	13828	25432	22815	29973
LC-QTOFMS	Cer 34:2;3O|Cer 18:2;2O/16:0;(2OH)|[M+CH3COO]-	Peak area	38800	32784	39603	48598	53102	8509	9370	8917	7666	6804	6422	8686	8605	6999	6287	57269	40255	19451	29479	47201	39877	35466	29881	25037	55442	41802	16702	35128	37218	36146	23467	34364	51080	35131	38583	31648	34581	48089	40824	55102	26679	30199	18608	27780	51095	44180	37282
LC-QTOFMS	Cer 35:0;2O|Cer 17:0;2O/18:0|[M+CH3COO]-	Peak area	6054	7756	10233	10487	10112	2683	2152	1691	1699	1507	1658	2231	1996	2055	2003	18473	10051	10837	15660	8080	17070	9027	4518	6764	6626	9895	4966	9439	6115	7255	5531	13296	11006	10853	13975	10144	21388	22512	12522	18368	6765	5931	4830	11812	12143	5308	5235
LC-QTOFMS	Cer 35:0;3O|Cer 18:0;2O/17:0;(3OH)|[M-H]-	Peak area	305659	319695	342578	549814	467281	474	277	115	158	252	176	88	91	245	178	666523	1500231	224875	560645	590897	380104	575250	279506	360129	275461	295525	182030	205477	184150	166479	188603	359857	329408	369579	339804	322740	685344	467975	537792	674423	28999	34724	44594	36513	43977	268357	442610
LC-QTOFMS	Cer 35:0;3O|Cer 18:0;2O/17:0;(3OH)|[M+CH3COO]-	Peak area	836293	843669	932753	1416602	1340741	2375	798	226	488	1026	503	372	204	443	566	1836038	4156977	582527	1516525	1434652	990569	1646421	687313	819925	715036	811088	448376	542816	500439	422668	518355	947820	851375	1021554	888106	838862	1893978	1261148	1492879	1773461	63632	72955	102098	64442	88951	591164	989608
LC-QTOFMS	Cer 35:0;4O|Cer 18:0;3O/17:0;(2OH)|[M+CH3COO]-	Peak area	8381	11357	9262	10497	10138	1539	1382	1625	1238	1405	1384	1537	1299	1454	1301	14470	17573	6470	10208	14632	8986	8867	5268	5543	6842	8817	5483	7303	8548	8578	4251	6654	5135	6038	9750	5470	14817	11081	14699	14577	7281	19149	11068	10503	20809	20274	10975
LC-QTOFMS	Cer 35:1;2O|Cer 18:1;2O/17:0|[M+CH3COO]-	Peak area	22525	18235	28409	32644	34001	5262	6032	5497	4925	4961	5894	5346	6670	5354	5390	40015	24885	23243	31473	21614	41123	31296	15093	13699	21521	25082	18055	24588	21860	19389	13559	23767	13799	15853	19486	21748	55647	56729	40284	51201	16549	20052	14364	11425	14027	16797	16345
LC-QTOFMS	Cer 35:1;3O|Cer 18:1;2O/17:0;(3OH)|[M+CH3COO]-	Peak area	6898	9218	8563	10609	11376	776	616	819	356	518	606	400	529	205	697	13385	29166	6942	10680	19724	8413	11256	5960	14415	7654	6830	5015	5702	4625	5154	14840	17246	51662	14511	12392	8878	16873	12489	13055	16322	2360	5312	5491	3162	7518	11315	12738
LC-QTOFMS	Cer 35:1;4O|Cer 19:0;3O/16:1;(2OH)|[M+CH3COO]-	Peak area	31323	45977	38380	56253	56483	4757	5066	4038	3671	4061	2954	4657	3442	4634	4295	25493	25435	19943	15501	40777	44692	8694	23257	4588	35897	37044	29232	33135	36127	32011	19694	56184	44661	22621	38480	15442	51313	30173	47185	38179	23312	22474	16003	17629	34618	39051	64517
LC-QTOFMS	Cer 36:0;2O|Cer 18:0;2O/18:0|[M-H]-	Peak area	15110	13336	23398	17228	20154	2993	4355	3331	1490	1964	2500	2971	3085	3679	2411	26414	17745	16939	20883	15293	24025	23831	10712	10135	14836	14045	10148	16736	13233	11277	17470	31818	19522	20037	27075	24126	37118	36950	27262	31155	9788	10500	6053	11849	11707	14216	13195
LC-QTOFMS	Cer 36:0;2O|Cer 18:0;2O/18:0|[M+CH3COO]-	Peak area	38461	34515	58814	42199	48278	8134	10879	7657	5868	5654	6732	9404	6534	10632	5915	70632	44495	44952	51291	36077	56823	43387	21525	25968	38130	38855	20802	42613	28659	27260	46301	74627	46641	50642	68322	60128	105582	99851	75947	82849	24772	24719	14336	33165	27415	29817	25834
LC-QTOFMS	Cer 36:0;3O|Cer 18:0;3O/18:0|[M-H]-	Peak area	23466	20689	25100	21357	23830	5612	5976	5885	4446	5396	4628	5125	4456	4420	5230	33917	38851	16677	27607	25008	36023	26388	22306	11021	23275	26638	18583	22309	17160	18375	17833	18932	13959	17566	19859	20670	44109	40031	33488	34276	10810	14171	11640	16406	14186	38600	28298
LC-QTOFMS	Cer 36:0;3O|Cer 18:0;3O/18:0|[M+CH3COO]-	Peak area	60714	47721	56693	45048	54362	10160	11545	11467	9105	10345	7406	8699	7662	7696	9088	73008	79113	34970	60146	49768	78865	28170	47989	26550	52037	59443	37596	46110	40702	41333	34875	42767	26554	40642	43276	45794	107042	83081	81872	75819	23391	31401	24647	36047	31340	84057	56827
LC-QTOFMS	Cer 36:0;3O|Cer 19:0;2O/17:0;(3OH)|[M+CH3COO]-	Peak area	59208	55993	61895	147335	107159	782	924	353	217	402	307	567	654	284	264	97430	252932	29042	78572	87045	62107	123673	47913	47705	47421	83420	33566	34835	43594	38181	38318	109071	88108	108262	100049	52902	114491	78251	98510	181365	10267	23093	17155	15419	27103	42250	58206
LC-QTOFMS	Cer 36:0;4O|Cer 18:0;3O/18:0;(2OH)|[M-H]-	Peak area	64804	62631	69788	96173	79703	16573	8904	6680	20532	15438	7317	9285	7064	5834	17231	85338	77756	36697	65217	68266	87926	75099	53041	21713	60858	72503	54260	69008	75260	64531	9440	19451	29972	13825	62327	29476	101532	40544	105925	35792	18540	63238	35871	48076	84948	91303	66339
LC-QTOFMS	Cer 36:0;4O|Cer 18:0;3O/18:0;(2OH)|[M+CH3COO]-	Peak area	24337	31503	27550	27525	27492	5593	6475	5485	5323	4525	5341	5522	5245	4275	5425	37376	40215	14968	22090	39762	20757	24153	16388	13532	23654	23108	17637	22876	23712	30707	10221	15028	11299	11121	30935	12479	42680	27872	37072	28143	17534	36867	17767	29513	61856	74691	38788
LC-QTOFMS	Cer 36:1;2O|Cer 18:0;2O/18:1|[M-H]-	Peak area	9823	9077	13247	7719	16854	364	363	382	327	368	138	295	127	374	317	22223	12584	19633	4122	6309	20600	18381	1426	1128	16639	11396	2114	12818	2235	1563	3545	3823	3708	3840	2891	20879	39873	46022	28651	34443	2620	5192	6040	3370	10111	2000	2759
LC-QTOFMS	Cer 36:1;2O|Cer 18:0;2O/18:1|[M+CH3COO]-	Peak area	14137	13016	16205	39962	22854	7289	8720	6762	6710	7290	2343	2325	7715	2462	2067	84664	16726	20720	18450	15885	23154	20569	9097	8883	19114	16022	28660	15457	11307	33496	33824	54862	45497	51045	58936	23215	172215	185456	27909	146635	8527	8646	7756	11395	13165	44587	43800
LC-QTOFMS	Cer 36:1;2O|Cer 18:1;2O/18:0|[M-H]-	Peak area	20688	17229	23589	20410	25791	4264	5213	4437	3521	3747	3095	3419	3760	3606	3156	29008	17144	16185	17539	14641	29268	22736	12275	11398	17505	22675	16515	21833	17326	15770	16225	24235	16108	18495	22719	26094	43669	45239	34734	38491	9458	13071	8538	8658	8327	19076	15427
LC-QTOFMS	Cer 36:1;2O|Cer 18:1;2O/18:0|[M+CH3COO]-	Peak area	52456	46470	56923	49714	62170	8816	11102	9505	7901	8978	6456	6441	7751	7086	6316	71850	38246	39170	43492	32365	66359	56098	26942	23384	41606	53953	37905	54003	39658	34118	37672	58234	39382	43673	58655	63448	115462	126475	93642	101500	21250	30870	19019	18951	23039	39192	30358
LC-QTOFMS	Cer 36:1;2O|Cer 20:1;2O/16:0|[M-H]-	Peak area	9929	2528	13430	2398	4437	244	213	282	232	212	396	422	266	188	233	5902	12340	18788	3221	5871	20726	5199	1053	851	15226	10809	1667	13601	1706	1145	2957	2995	2668	2864	2223	20442	39551	43331	27601	10159	6152	5089	5635	8881	9375	1356	1861
LC-QTOFMS	Cer 36:1;3O|Cer 18:0;2O/18:1;O|[M-H]-	Peak area	8330	13262	13941	13225	18234	3384	3897	2815	3305	2210	2767	3021	3022	2757	2727	11283	11108	7312	8888	10653	17927	15006	9504	5770	11969	10108	9964	12714	8862	12087	9193	10152	10709	7016	10629	9568	15278	20710	13233	13574	8997	11589	7367	8768	15263	17921	9792
LC-QTOFMS	Cer 36:1;3O|Cer 18:0;3O/18:1|[M-H]-	Peak area	27587	22792	29260	17835	22029	1377	1279	1217	884	6236	1051	723	585	630	925	19547	7280	20697	36770	25495	43093	34549	4626	3947	27170	24083	7336	20452	22844	30050	3394	2400	1627	2146	3885	25834	55294	47613	40089	36620	5607	13994	14593	15298	5551	7179	7576
LC-QTOFMS	Cer 36:1;3O|Cer 18:0;3O/18:1|[M+CH3COO]-	Peak area	59445	48800	65660	45299	56684	10730	8509	10553	6168	12689	5373	5386	5681	4762	5137	62654	56109	40012	87119	53176	74357	70303	39886	30394	62974	56396	41387	48754	44633	47104	22993	33037	25580	30298	37420	50164	123981	102547	86599	73306	29485	31111	29338	23881	10301	57006	49980
LC-QTOFMS	Cer 36:1;3O|Cer 18:1;2O/18:0;(2OH)|[M+CH3COO]-	Peak area	19600	22498	20188	26705	18973	5789	6018	4242	3958	3752	4107	5880	4845	3881	4285	22567	20045	11951	16122	18278	33857	27366	13010	9516	19840	22448	18370	24185	15583	20513	16486	15713	20655	12419	18096	17095	25727	21361	23878	43654	14450	19594	12035	15705	25463	24466	19344
LC-QTOFMS	Cer 36:1;4O|Cer 18:1;3O/18:0;(2OH)|[M+CH3COO]-	Peak area	14020	9461	13738	16205	11544	825	995	3093	907	2318	2644	3112	2504	3052	1937	18561	30661	11005	18354	17308	19969	15460	12954	15426	14304	14978	10153	8818	12630	12469	6589	16014	9868	12895	15176	13509	21660	17994	16406	22484	7152	6746	3668	5956	9041	12928	16812
LC-QTOFMS	Cer 36:2;2O|Cer 18:0;2O/18:2|[M-H]-	Peak area	5118	4053	5985	4635	6646	1974	1765	2173	1393	2313	1219	1144	1595	1615	1029	10725	6179	8964	7073	8754	8010	7248	5859	4234	5722	6223	5651	5983	5937	6243	8047	14242	8081	10932	17222	6881	14343	16063	10813	11024	5022	5376	4638	5188	5240	9880	8241
LC-QTOFMS	Cer 36:2;2O|Cer 18:0;2O/18:2|[M+CH3COO]-	Peak area	13150	9472	13934	12205	17952	3570	3231	3941	2993	4806	2401	2000	3369	2503	2123	28610	17580	22308	17894	20173	17846	23649	13603	9025	14489	15317	12122	11925	13717	16479	23380	41498	24523	29083	48407	16900	38677	47507	32270	32563	11600	12803	9820	12647	11362	21831	18109
LC-QTOFMS	Cer 36:2;2O|Cer 18:1;2O/18:1|[M-H]-	Peak area	22330	19952	31570	19467	36287	994	1006	980	629	1027	317	588	528	560	605	11740	4568	8834	4782	5034	37993	30271	2848	2134	26583	8925	5197	27938	5668	4521	3914	5131	3888	4787	3622	35436	79316	84382	57532	64581	2562	2894	2601	2524	2508	3443	3177
LC-QTOFMS	Cer 36:2;2O|Cer 18:1;2O/18:1|[M+CH3COO]-	Peak area	55607	55105	79017	46337	91210	1996	1563	2001	1582	2011	531	775	1291	1223	1129	28387	12066	33925	10865	10752	90363	77317	6333	4593	61777	63220	12171	64010	46395	10934	9119	13315	9929	11420	8420	84693	204163	219252	149286	169414	6272	6390	5609	5177	13008	8095	7210
LC-QTOFMS	Cer 36:2;3O|Cer 18:0;3O/18:2|[M-H]-	Peak area	23451	19415	29272	21170	22992	9084	8790	8887	5645	10456	4742	4053	5060	4984	4158	26698	23274	18297	32694	23245	25519	24645	24124	18045	22407	25344	22674	21970	26228	28694	13970	18367	13783	17114	17991	18030	37501	37335	31029	26869	11750	18269	14443	16090	8446	50378	31300
LC-QTOFMS	Cer 36:2;3O|Cer 18:0;3O/18:2|[M+CH3COO]-	Peak area	59677	49493	72993	52415	62099	21349	15025	21160	10168	25805	9618	6984	10379	7789	9617	66848	39662	40124	78440	40816	57938	61330	56131	38077	51264	58615	51188	35416	53333	67137	21966	40136	25123	26590	41500	42332	86293	71023	69477	59190	30144	37950	27907	31622	18505	103762	64853
LC-QTOFMS	Cer 36:3;2O|[M+CH3COO]-	Peak area	15586	14247	17318	18236	19535	2903	3294	2960	3066	2854	3161	3286	3084	2894	3399	22646	29141	18951	18946	16493	24208	21541	12839	9495	15211	18460	11139	17047	12953	10563	25892	42355	32944	33038	43787	23051	41857	36550	30421	40492	5422	7591	7187	5527	6994	11171	15282
LC-QTOFMS	Cer 36:3;2O|Cer 18:1;2O/18:2|[M-H]-	Peak area	22616	16250	30103	17443	27969	7255	8540	7915	3797	9823	4240	2557	4048	4269	3680	36702	14417	22592	14979	21040	24889	22860	19577	15174	19860	24861	28201	23514	21797	29000	16613	25970	17594	21382	31000	19989	43005	53184	39392	39499	13297	18803	19597	12025	6783	31784	21652
LC-QTOFMS	Cer 36:3;2O|Cer 18:1;2O/18:2|[M+CH3COO]-	Peak area	53659	40894	70355	45248	69219	12980	17119	21205	7353	18111	5930	4606	10063	5837	9313	89977	51174	62820	44453	66761	63458	58560	44127	30949	41353	57175	52978	51217	49850	77039	41823	75130	46736	65711	87165	60441	125737	149135	101873	103310	29464	45919	37810	23238	12613	72321	52750
LC-QTOFMS	Cer 36:3;3O|Cer 18:1;3O/18:2|[M+CH3COO]-	Peak area	12557	10000	14762	12865	14159	6230	4979	5108	3932	5726	3770	4667	4251	3908	3109	15711	15489	11331	14618	14304	14247	14914	13115	12474	11151	14433	11277	13472	13168	15623	7225	12656	6973	8581	11049	9754	16416	18740	15444	15719	7395	8257	6722	7374	8023	16155	14131
LC-QTOFMS	Cer 36:3;4O|Cer 20:3;3O/16:0;(2OH)|[M+CH3COO]-	Peak area	7954	9375	9986	15330	9934	4924	3081	4960	1867	4130	4524	3517	3619	4586	2355	10371	12492	6062	10616	10571	7562	8444	5513	6151	8450	7950	7137	6652	10189	10932	4433	6694	7944	5880	10030	6098	11047	7521	10460	8775	7716	8177	5536	8217	12888	14265	9050
LC-QTOFMS	Cer 37:0;4O|Cer 18:0;3O/19:0;(2OH)|[M-H]-	Peak area	9177	10268	10873	10603	10511	680	715	2467	1847	1796	1999	2081	2269	2096	2177	15351	15552	10148	12463	14790	13464	11738	7363	6209	10311	10430	7950	9683	9325	10072	9608	14302	11938	9505	16450	9687	20295	17869	15933	15895	10020	12349	10564	14815	22602	17648	11990
LC-QTOFMS	Cer 37:0;4O|Cer 18:0;3O/19:0;(2OH)|[M+CH3COO]-	Peak area	9649	17210	14142	17694	17191	2651	2549	3506	2010	1969	2079	2101	2005	2280	2329	12938	15210	6544	10200	14797	8673	8620	6861	6586	9649	14853	10027	10636	10432	14367	4219	13667	10650	6891	10103	7004	15099	15648	13802	11850	6121	10917	5942	8063	15577	20242	10016
LC-QTOFMS	Cer 37:2;2O|[M+CH3COO]-	Peak area	23255	19571	27354	24339	44129	1195	5784	1282	3386	2680	3111	2850	3442	5280	2930	38157	28342	23471	22031	21240	37759	33452	9302	11861	26679	24653	11289	26524	15354	15146	24670	32815	25606	29060	33038	32533	51862	60339	35331	58901	14610	14106	12097	9222	15484	17669	15372
LC-QTOFMS	Cer 38:0;2O|Cer 20:0;2O/18:0|[M-H]-	Peak area	16713	15894	31689	24025	24024	4196	5492	4133	3237	3702	4288	5025	4223	5524	3928	28438	28455	13987	30714	21808	24766	23941	11576	12803	15276	15595	11266	16352	15529	15194	11509	23513	14285	16914	22411	16709	30919	29194	19522	26688	9041	10801	6875	10136	9663	14263	14909
LC-QTOFMS	Cer 38:0;2O|Cer 20:0;2O/18:0|[M+CH3COO]-	Peak area	62576	62390	105171	85588	77229	13993	20480	13391	12071	12365	16045	19543	15235	21176	14600	103553	96008	49962	107199	79437	74820	64146	48324	47075	59140	54726	35438	54313	56847	52172	33575	74269	48186	58530	76026	53443	100963	91239	76245	85248	37253	46803	27159	42953	41444	51419	51474
LC-QTOFMS	Cer 38:0;3O|Cer 18:0;2O/20:0;(2OH)|[M+CH3COO]-	Peak area	21694	19958	21336	23657	25359	5246	1626	5201	4766	4477	5081	5070	4977	5778	4330	29849	31388	14268	25846	25912	25420	27256	17591	18238	23508	23009	14976	22167	22417	19714	11138	16130	12736	15210	17990	15372	32463	28800	29711	27969	11746	13829	10552	12779	18712	27924	23957
LC-QTOFMS	Cer 38:0;3O|Cer 18:0;3O/20:0|[M-H]-	Peak area	24715	22444	24222	28258	28904	1945	6906	6957	6508	6022	7102	7070	6953	7800	6370	33529	31689	15690	26968	25727	25997	27667	24786	25390	25622	27740	21869	27432	26438	26264	11095	20170	13448	14663	20582	17916	34866	32117	33452	33497	14590	16025	12644	14532	22270	33407	29199
LC-QTOFMS	Cer 38:0;3O|Cer 18:0;3O/20:0|[M+CH3COO]-	Peak area	61118	50639	54367	63894	62731	13233	14166	14025	8668	9597	14187	12361	13452	15326	12251	72739	76162	34089	66501	61841	63551	66299	54750	60991	63147	62632	48619	63403	66437	58642	24245	44548	28892	34153	47576	38084	81785	75066	74419	75418	29417	36724	27623	32137	50214	77367	64164
LC-QTOFMS	Cer 38:0;4O|Cer 18:0;3O/20:0;(2OH)|[M-H]-	Peak area	74175	83514	73646	83171	80015	12111	13983	12360	11018	9808	12267	11974	10435	9736	12816	106114	135045	39854	84894	118717	70869	83224	57291	63504	70016	80526	60184	70196	88813	98846	25447	44317	34385	38458	77179	39116	127852	87039	110529	96865	44961	83535	47680	64643	145342	190632	123290
LC-QTOFMS	Cer 38:0;4O|Cer 18:0;3O/20:0;(2OH)|[M+CH3COO]-	Peak area	128216	123395	105614	116412	115059	18274	19125	17065	15601	15763	17801	17915	16660	17083	17418	170721	211375	55705	134873	173957	90315	103583	86427	107448	100948	117554	90325	104414	137826	145474	34075	58828	40357	51954	108252	49935	180683	120098	166324	130611	64619	129817	70767	102721	236113	291656	174693
LC-QTOFMS	Cer 38:1;2O|Cer 20:1;2O/18:0|[M-H]-	Peak area	11854	12712	13974	14673	17827	2997	3614	2956	2555	2393	2813	2776	2846	3183	2468	15014	16500	9819	14582	11691	17757	18257	10579	8592	14994	14248	9405	13694	10432	3049	9553	15883	10951	11504	16039	14026	17975	19791	18606	18397	5578	9021	5833	5537	7929	9020	10479
LC-QTOFMS	Cer 38:1;2O|Cer 20:1;2O/18:0|[M+CH3COO]-	Peak area	28887	27222	32565	31472	38574	5685	6881	5490	5560	4757	5388	4886	5477	6286	5188	37750	37172	20316	31365	26940	37106	39600	18445	18829	32081	28355	17478	27876	22672	22038	19618	33838	20863	26937	33156	29641	44846	48941	40882	47803	12898	19424	11773	12785	20603	20237	18837
LC-QTOFMS	Cer 38:1;3O|Cer 18:1;2O/20:0;(2OH)|[M-H]-	Peak area	16135	11164	18372	35536	29565	2445	2832	2349	1843	1870	2119	1831	1986	1838	2601	33140	34091	8708	9308	29529	23779	41234	10608	16869	32134	18609	7195	17092	13483	14513	3015	12921	9490	10840	19333	15293	23698	38392	29432	70924	9756	9010	9423	13665	17791	20720	19250
LC-QTOFMS	Cer 38:1;3O|Cer 18:1;2O/20:0;(2OH)|[M+CH3COO]-	Peak area	32927	21780	30833	68406	89589	3576	1745	1776	3714	5412	4457	3280	1733	4213	4253	58029	63074	14608	24837	52336	35943	72807	17642	32198	57407	31971	13642	30477	26597	25837	13625	21294	14646	21618	33317	23468	39835	66526	55287	128874	17625	20301	19989	25498	35828	35699	35131
LC-QTOFMS	Cer 38:1;4O|Cer 18:1;3O/20:0;(2OH)|[M-H]-	Peak area	42403	45473	51992	46401	74751	7254	8630	6752	6710	2490	8226	7322	7715	8562	7415	83431	60510	66805	58756	51678	81854	75692	30112	29483	54831	46523	28262	52134	36582	31275	33371	13737	13021	51216	12480	81172	174167	183134	106571	143990	31837	30154	28132	43686	51471	43048	43750
LC-QTOFMS	Cer 38:1;4O|Cer 18:1;3O/20:0;(2OH)|[M+CH3COO]-	Peak area	28035	20565	22043	28026	25752	7719	8204	5934	6200	6874	7138	7792	7310	6804	6837	32921	38389	12795	32822	32479	23957	29024	24981	30248	25576	29359	21905	24421	28828	27745	10125	16339	13129	17587	18120	15905	28998	28797	33609	29859	12863	19703	12883	16754	30144	36215	26839
LC-QTOFMS	Cer 38:2;2O|Cer 14:1;2O/24:1|[M-H]-	Peak area	30195	20945	30256	27841	54382	5375	5548	5636	2323	3285	2538	3029	3339	3042	2857	42162	30404	15997	20626	23671	42981	40781	14038	15588	37211	31333	14576	36081	21121	15157	28772	45212	30256	42264	50483	35700	52907	77131	44519	76639	14056	11112	13350	11371	22298	21725	19350
LC-QTOFMS	Cer 38:2;2O|Cer 14:1;2O/24:1|[M+CH3COO]-	Peak area	83641	51075	72495	75942	148049	12018	11646	10747	4757	6906	6077	6827	7258	7300	5333	119023	76343	51804	56556	61504	104310	106787	28858	38152	95620	77239	32787	89817	49880	37298	69584	113710	74281	112014	135626	97457	151190	207027	124035	207811	35089	39239	30457	29653	54567	52632	49289
LC-QTOFMS	Cer 38:2;3O|Cer 18:2;2O/20:0;(2OH)|[M-H]-	Peak area	18595	12818	19386	22161	36063	4997	1594	1391	4522	4803	4834	4595	4917	5282	1446	33447	28398	12391	15600	23238	21559	30552	11407	12107	29364	20803	13094	19324	15968	15957	11956	18939	16756	14833	26466	17243	27362	39986	32317	45505	10586	10011	10132	11777	15169	17245	17787
LC-QTOFMS	Cer 38:2;3O|Cer 18:2;2O/20:0;(2OH)|[M+CH3COO]-	Peak area	33727	20973	30786	33753	59105	7531	8504	7798	1869	7164	8254	7256	8172	8078	7092	54312	42414	18249	25258	35855	37600	46308	16879	20663	48976	34292	18041	33400	25366	21648	19959	31595	26626	30329	41462	26272	45479	61946	51739	79137	17991	15255	16401	18709	24431	24818	28520
LC-QTOFMS	Cer 39:0;3O|Cer 18:0;3O/21:0|[M-H]-	Peak area	12651	11710	12543	12018	11463	3497	4475	4263	3061	3033	4448	3635	3568	4281	3728	14685	14201	6632	14083	13012	13533	13397	3140	9571	10056	12117	12439	13475	13968	11922	5645	9638	5271	7073	9454	6711	15620	13055	14371	12926	7684	8548	6213	7752	14883	13553	10188
LC-QTOFMS	Cer 39:0;3O|Cer 18:0;3O/21:0|[M+CH3COO]-	Peak area	35456	30619	31061	31524	30375	10846	2415	1948	4678	5346	5847	4854	4991	5492	5939	27091	30631	12138	25000	23383	32395	15157	32564	18293	21647	39229	19103	23805	37083	35699	2750	5418	16517	20915	25332	22161	40590	31921	37412	15096	13484	16407	11099	13608	22944	36496	21807
LC-QTOFMS	Cer 39:0;4O|Cer 18:0;3O/21:0;(2OH)|[M-H]-	Peak area	23503	22540	24643	24114	24114	6301	7113	5609	5246	4813	6130	5283	5703	6265	5953	28119	38966	14846	26939	35364	23418	27261	20441	19598	22968	22166	19920	19148	27020	29195	11325	22061	15519	15642	24781	16786	36248	24891	30222	27500	14198	21587	13946	18522	36274	48818	32117
LC-QTOFMS	Cer 39:0;4O|Cer 18:0;3O/21:0;(2OH)|[M+CH3COO]-	Peak area	49298	45382	49016	56015	52194	11714	13049	11611	10863	9029	9955	10092	11287	10350	11358	59183	82875	23608	65548	66373	45894	50582	46540	38862	43147	48888	38775	37637	62344	53538	15916	30110	21550	27158	39664	20692	59907	47327	53332	54454	23053	36642	23364	32670	61339	83239	58550
LC-QTOFMS	Cer 39:1;4O|Cer 18:1;3O/21:0;(2OH)|[M+CH3COO]-	Peak area	28308	23669	22597	31227	32072	7013	8312	6831	5510	5898	7996	7051	8070	8257	7666	31201	47728	13260	38236	36784	25281	30269	25880	31250	24795	29635	16928	23094	35243	27693	10904	16372	12760	18285	18950	12970	29156	25470	29800	28934	9825	16546	8771	12507	21332	31642	31849
LC-QTOFMS	Cer 40:0;3O|Cer 18:0;2O/22:0;(2OH)|[M+CH3COO]-	Peak area	91135	88646	80177	75624	77045	21010	20148	20183	17424	20926	17124	24287	19083	21137	18703	93768	100135	64973	82458	105226	96492	63188	54479	42024	81466	84693	53958	85892	78383	70354	41247	51530	35708	48153	53011	53178	122169	93387	110395	93212	50422	65966	51977	58692	94504	135111	92086
LC-QTOFMS	Cer 40:0;3O|Cer 18:0;3O/22:0|[M-H]-	Peak area	89426	82344	85251	87486	90675	20263	23131	20952	18175	18856	20904	19913	18892	21483	17351	102524	117954	50604	92968	103374	100318	83754	77667	69244	76537	96616	83376	93165	95323	91484	34485	65050	41736	42467	76615	52439	119118	99217	108547	92960	48628	52713	39415	44049	84747	116494	92710
LC-QTOFMS	Cer 40:0;3O|Cer 18:0;3O/22:0|[M+CH3COO]-	Peak area	361163	335080	347083	357952	360965	71604	87293	78240	66062	69839	80624	65991	75425	81536	73919	390319	390021	185326	322725	352220	301294	340910	276922	288761	319470	408670	306686	375388	380851	381544	102817	214526	130446	173492	250263	201164	452646	365305	422649	350187	160736	226016	151704	197115	335662	446890	353840
LC-QTOFMS	Cer 40:0;4O|Cer 18:0;3O/22:0;(2OH)|[M-H]-	Peak area	292870	313724	272907	286187	294388	54240	57203	55187	47265	45290	57218	52765	52828	51550	51902	357175	477880	146259	309989	405755	236214	272324	249326	242487	258181	303110	255241	264514	348325	359225	77612	151069	101172	128675	232904	125250	413156	293739	340900	307457	140141	277298	166923	226042	463507	614431	422421
LC-QTOFMS	Cer 40:0;4O|Cer 18:0;3O/22:0;(2OH)|[M+CH3COO]-	Peak area	497350	500108	466435	476188	487017	89162	96390	85382	72015	76048	94600	77541	88272	86576	84539	570562	717216	221867	530988	617183	326005	419046	358057	375954	412520	501021	382906	416884	568513	618318	123966	219170	144092	206541	357798	193415	628866	455821	581158	449911	232725	471151	263632	378832	780740	969926	602260
LC-QTOFMS	Cer 40:1;3O|Cer 18:0;3O/22:1|[M+CH3COO]-	Peak area	12632	10672	12187	12670	11687	4436	5670	1144	3861	3522	2732	4121	3515	2729	3866	14664	12913	8566	9790	12391	13025	7777	11549	10603	14404	15842	11358	14789	12896	15205	3116	8479	6734	8013	6488	8846	14964	13616	14738	13288	5912	9403	6246	7674	9640	15646	10484
LC-QTOFMS	Cer 40:1;3O|Cer 18:1;2O/22:0;(2OH)|[M-H]-	Peak area	27103	31738	31439	27695	35454	6804	7472	6886	1896	5568	6920	7017	6591	6175	6719	34855	30633	25717	22991	30833	28492	25323	13960	11771	30623	30219	19753	35976	24157	24802	17416	24069	17290	17745	21737	23359	42414	38848	39644	39137	25523	25843	24729	25514	38959	41193	30556
LC-QTOFMS	Cer 40:1;3O|Cer 18:1;2O/22:0;(2OH)|[M+CH3COO]-	Peak area	102644	113038	109756	94250	121220	26855	31596	23443	26437	23735	27790	27408	24977	26157	25262	118867	124214	80569	79188	95200	100972	90158	56594	43889	102751	120014	84268	126715	92648	98040	53473	76745	53477	61542	76084	79459	135758	112497	130815	120350	84254	87878	78808	91849	132726	125988	106255
LC-QTOFMS	Cer 40:1;3O|Cer 18:1;3O/22:0|[M-H]-	Peak area	19020	14422	16920	20657	20640	4891	6543	4820	4034	4375	5398	4652	5112	5941	4606	22338	37614	9746	29624	25151	20012	26590	18074	20806	18969	19861	13485	16251	22302	16971	8633	13432	10654	11957	15517	12061	21354	21818	20861	23673	7362	8819	6658	7692	9749	17534	19235
LC-QTOFMS	Cer 40:1;4O|Cer 18:0;3O/22:1;(2OH)|[M+CH3COO]-	Peak area	25578	25852	21944	26434	23290	4619	4900	6330	4051	4624	5430	4092	4675	4371	3975	32073	41829	11091	30020	36559	16553	23194	19120	21480	25016	23175	19242	21341	29148	31162	8165	12276	8321	11953	17380	10900	28533	23086	32796	22336	10717	22322	9871	13585	32821	54058	27311
LC-QTOFMS	Cer 40:1;4O|Cer 18:1;3O/22:0;(2OH)|[M-H]-	Peak area	241111	189640	208245	292314	276282	34701	48185	32710	30532	31809	49181	40993	44884	48988	46445	302555	547782	91789	446016	379196	233546	335251	280399	380883	229923	256490	166618	203428	336521	221208	68344	140697	107015	147353	171194	108698	241010	234492	253169	269928	58922	80636	55553	78432	142385	263346	321021
LC-QTOFMS	Cer 40:1;4O|Cer 18:1;3O/22:0;(2OH)|[M+CH3COO]-	Peak area	393539	295911	311073	439990	416641	55415	75378	48054	47183	50140	77503	60147	68041	74467	73078	445206	831699	124465	667468	539859	314603	491942	405158	577506	346879	382690	265792	291065	509893	340048	87131	187187	152512	203334	231621	147795	338729	310133	365178	383051	85889	125962	86954	129099	241116	418354	461511
LC-QTOFMS	Cer 40:2;2O|Cer 18:1;2O/22:1|[M-H]-	Peak area	16999	17430	22424	21591	36043	2732	3243	2976	2116	2279	2153	2307	2821	2544	2396	26237	23666	13407	15508	21673	41481	40857	8575	9691	30013	20565	8837	22206	14859	12765	18716	26142	10877	24106	31603	26332	38483	52655	35295	52871	16787	11962	11332	15059	26762	22039	23556
LC-QTOFMS	Cer 40:2;2O|Cer 18:1;2O/22:1|[M+CH3COO]-	Peak area	42590	46037	45826	49354	105316	5771	6352	5301	4598	6097	5272	4783	6496	5517	5011	80811	61870	37030	35004	47588	96723	24540	16250	20021	87794	54684	18390	53756	36798	32322	42043	66986	41550	58188	71345	68297	101274	134304	105058	129851	40754	35067	29945	35389	68575	53156	50668
LC-QTOFMS	Cer 40:2;4O|Cer 18:1;3O/22:1;(2OH)|[M+CH3COO]-	Peak area	12745	11210	12667	15075	15631	4094	4055	4001	3652	3643	4050	3134	3127	4450	3018	16708	22417	7291	14176	19078	16601	14936	16896	15940	11686	15762	10965	15010	16536	21796	5564	10919	7153	8288	10075	7757	10883	17975	17011	18415	4393	6639	6574	8164	13627	17223	13498
LC-QTOFMS	Cer 41:0;3O|Cer 18:0;3O/23:0|[M-H]-	Peak area	73669	72674	70699	61869	67938	15955	18304	16774	15613	14743	16897	15039	14762	16037	15865	55677	79761	36735	58739	81739	57739	47305	50039	39145	65157	64869	57083	80314	75983	63870	31642	41638	34702	39024	47998	30559	87490	66841	73359	66123	45137	58574	36586	48798	79395	73555	74356
LC-QTOFMS	Cer 41:0;3O|Cer 18:0;3O/23:0|[M+CH3COO]-	Peak area	582218	517091	525244	536470	546851	145853	180388	151187	145103	147757	151246	84437	147090	146659	149461	552188	603824	321850	535925	577543	528305	467331	445797	387172	483876	576015	453053	528651	529605	540207	207083	341469	225646	285872	358503	314195	615591	571666	586633	478216	309105	390515	287503	328083	520593	656933	530726
LC-QTOFMS	Cer 41:0;4O|Cer 18:0;3O/23:0;(2OH)|[M-H]-	Peak area	219884	256325	213177	197947	208063	53189	57402	51992	44509	49062	49891	45113	45434	43702	46923	236544	265530	130792	236078	265851	162897	195208	170205	132604	184242	209913	179485	185523	212077	249283	87019	145357	98504	122014	179183	122828	285415	222312	240318	219309	132638	216212	145981	174487	369532	471224	287505
LC-QTOFMS	Cer 41:0;4O|Cer 18:0;3O/23:0;(2OH)|[M+CH3COO]-	Peak area	530853	555561	479246	462699	473452	109391	125688	104688	104244	112458	132768	88912	110452	116086	121272	539399	590854	287827	494668	619162	314809	443480	415340	312441	434512	525258	422226	435656	554020	626882	154523	219412	184815	220146	337294	261974	550556	413137	595811	425296	319624	521392	349469	433563	899822	1163107	659764
LC-QTOFMS	Cer 41:1;3O|Cer 18:1;2O/23:0;(2OH)|[M+CH3COO]-	Peak area	104329	103036	106086	97274	121925	30047	37333	31086	29614	27580	32141	37178	35145	33964	28089	160663	144884	91596	84954	127308	119883	133908	79674	56690	113213	103810	76771	122149	118969	89964	78967	97754	75295	93918	115691	104987	132109	133730	147892	118443	129884	133190	99821	106937	112702	113437	88835
LC-QTOFMS	Cer 41:1;3O|Cer 18:1;3O/23:0|[M-H]-	Peak area	11734	9401	10993	11285	12591	1570	2012	1973	1484	1707	4071	1414	1723	1868	1488	14640	18355	7880	15990	14010	11692	13529	10785	10530	10057	12898	8998	9433	10608	12047	4955	9939	7590	9240	10929	9053	12345	12104	13355	13350	2657	3333	4796	5610	6468	11455	10896
LC-QTOFMS	Cer 41:1;3O|Cer 18:1;3O/23:0|[M+CH3COO]-	Peak area	80220	64150	76086	79922	81340	16182	25235	18909	17807	20149	20131	22735	20335	21915	21623	82278	100389	41160	87293	87025	77094	74180	71914	68550	66600	77166	59354	72061	80716	73376	26704	43932	34302	42775	48811	43133	86288	81064	79912	76336	30255	40770	33179	37218	48032	75261	68118
LC-QTOFMS	Cer 41:1;4O|Cer 18:0;3O/23:1;(2OH)|[M-H]-	Peak area	12997	14214	14665	16087	15010	3307	3243	4035	2582	2529	2694	2798	2840	2901	3060	18803	26032	9689	15170	21635	12218	12680	11455	9192	11077	13850	10652	12927	14337	17230	4635	8250	6297	6227	10605	7221	18510	14239	18266	16054	8558	13142	8871	10811	27194	30837	18437
LC-QTOFMS	Cer 41:1;4O|Cer 18:0;3O/23:1;(2OH)|[M+CH3COO]-	Peak area	25970	24107	26846	31087	29663	5380	5908	6395	5394	5059	4847	4713	5608	5927	5140	30847	40444	14991	26276	38213	23237	25877	27231	20688	23520	27288	18782	20942	25534	34282	9485	16008	11752	11202	20395	13576	27683	25595	35454	28056	12770	22802	13570	16725	42844	51582	29574
LC-QTOFMS	Cer 41:1;4O|Cer 18:1;3O/23:0;(2OH)|[M-H]-	Peak area	104776	81562	89396	122474	113086	17777	22666	16746	14961	14768	21291	18251	20682	21275	21154	122362	225381	35475	193557	158252	99901	130451	114143	147238	93419	102412	69558	84810	135124	83054	32518	64065	45025	61204	75378	51427	95933	96146	96955	112120	23894	32504	25936	28561	51264	101377	124325
LC-QTOFMS	Cer 41:1;4O|Cer 18:1;3O/23:0;(2OH)|[M+CH3COO]-	Peak area	268609	231165	253866	256957	263067	37521	48669	38143	36033	42050	49736	43925	48018	51001	45956	312097	490753	111820	378097	418446	189143	222310	223588	301179	244039	242196	178413	190121	339120	273603	56394	107274	84631	123712	162005	99964	262917	209466	318150	226180	102200	184489	107337	141443	295009	405912	329372
LC-QTOFMS	Cer 42:0;2O|Cer 18:0;2O/24:0|[M-H]-	Peak area	35510	30750	35793	39282	46222	11339	13361	10979	8495	9216	12683	12957	14143	15691	12194	48766	43065	26845	37981	38611	41436	41125	32135	35659	34187	40768	32753	38637	35320	35612	22671	43235	26950	30873	38091	36515	55290	59829	41237	57286	18575	23419	23991	24792	28348	35409	35185
LC-QTOFMS	Cer 42:0;3O|Cer 18:0;3O/24:0|[M-H]-	Peak area	201121	176483	190999	219087	217863	52161	63777	51546	51569	52888	62051	55792	52552	55747	55812	200924	258163	116609	216167	201581	207187	219117	185050	202336	179141	221808	178871	200815	204186	205444	88039	157480	105129	128759	169627	137550	266494	243725	224616	218408	95424	115896	101899	98049	153082	235211	200201
LC-QTOFMS	Cer 42:0;3O|Cer 18:0;3O/24:0|[M+CH3COO]-	Peak area	1387073	1191117	1321708	1428426	1438010	337539	407314	348290	325962	335627	424742	347614	359374	369879	370936	1321109	1512748	699270	1353815	1257684	1218170	1442431	1123249	1135200	1118420	1498159	1089704	1275944	1230875	1301430	502654	905629	614112	803964	1010629	831125	1564670	1424014	1487404	1353261	617580	761924	620190	659356	962124	1485810	1255017
LC-QTOFMS	Cer 42:0;4O|Cer 18:0;3O/24:0;(2OH)|[M-H]-	Peak area	818921	814409	818510	929506	985557	220793	253899	229308	198001	231300	247738	219732	232232	227806	230033	913069	1060384	466414	858698	912199	763911	854541	804129	807303	698707	903612	746704	821856	868359	916359	340532	640540	436785	528272	730178	532980	1018293	919691	950850	929599	412461	589756	457041	523391	814086	1149873	958182
LC-QTOFMS	Cer 42:0;4O|Cer 18:0;3O/24:0;(2OH)|[M+CH3COO]-	Peak area	2560236	2451040	2487189	2793534	2762591	730613	859138	749197	641105	752693	850500	651151	776583	734484	747580	2528586	2870557	1315698	2545326	2511338	1945400	2608853	2336150	2344359	1986215	2749330	2090496	2215658	2549456	2640101	987466	1704859	1223350	1503788	2096646	1491380	2795550	2412283	2775377	2444204	1244403	1739421	1366008	1624501	2549232	3178902	2644394
LC-QTOFMS	Cer 42:1;2O|Cer 18:1;2O/24:0|[M-H]-	Peak area	39885	28675	37083	46244	45351	16364	18094	13937	11593	16226	15806	16927	19496	16907	15464	48890	39933	27320	30170	37718	36868	41915	35423	34107	41087	41745	35045	50056	35873	49693	24163	46385	27740	30078	48796	35992	45079	48695	40041	47158	21224	32637	26689	27404	31607	28730	31597
LC-QTOFMS	Cer 42:1;3O|Cer 18:0;3O/24:1|[M-H]-	Peak area	48100	41134	52334	55612	57157	8330	11586	10279	9065	8724	9887	9373	8367	9308	10357	54228	68870	28774	52388	55123	53512	42709	39175	33098	40568	54063	41728	50653	49294	51377	16490	34901	20302	26261	34937	29121	57850	56886	53516	53359	19201	25703	19772	22597	36331	50359	42662
LC-QTOFMS	Cer 42:1;3O|Cer 18:0;3O/24:1|[M+CH3COO]-	Peak area	154054	126420	148166	171112	153009	29350	41112	35242	33753	33301	36873	35387	31148	32150	34803	166081	181151	83925	155363	155851	128978	130939	119343	110243	131929	175625	138679	163389	159851	160064	44266	88591	54487	76724	94812	80894	181553	161351	175148	152223	66030	96646	77585	80395	125217	148501	110084
LC-QTOFMS	Cer 42:1;3O|Cer 18:1;2O/24:0;(2OH)|[M-H]-	Peak area	37785	36112	35386	33079	43408	13868	17723	12162	12008	15825	11420	13609	12938	12527	12016	40670	46893	29999	38074	36936	36893	19074	28054	26658	36489	38062	29345	49874	34578	32146	21774	30133	22133	21682	28283	28351	44570	41609	41431	43983	28804	41204	31545	36034	44813	37882	34135
LC-QTOFMS	Cer 42:1;3O|Cer 18:1;2O/24:0;(2OH)|[M+CH3COO]-	Peak area	196266	144638	166097	157057	200368	77686	87441	70762	70931	76038	64522	74075	71009	76666	61927	190645	194022	138288	171436	165534	167203	97022	133442	65492	162217	213449	153316	224605	164418	177046	92189	150761	53852	113734	133385	160443	211428	177894	192439	212711	159363	211605	154917	186538	215926	164624	164915
LC-QTOFMS	Cer 42:1;3O|Cer 18:1;3O/24:0|[M-H]-	Peak area	43701	32265	42213	50286	52396	17120	20802	17194	16905	17413	20149	16081	20944	21514	15944	45203	59087	26444	56028	51579	42726	75503	43389	47407	45588	51373	39733	45414	51857	43303	20790	41747	27516	30792	41263	34813	43982	49897	48299	47013	20975	24315	20714	23186	25375	38788	44580
LC-QTOFMS	Cer 42:1;3O|Cer 18:1;3O/24:0|[M+CH3COO]-	Peak area	244628	203521	207980	261693	279049	48447	59160	42509	38231	38693	62070	42375	54984	64697	49221	229608	321718	96273	297263	260096	211669	391702	207289	322383	217110	225406	181298	156898	235811	193347	76229	170087	112392	152928	175984	145509	263203	258220	228662	246928	69051	82847	79337	88814	105298	232770	233254
LC-QTOFMS	Cer 42:1;4O|Cer 18:0;3O/24:1;(2OH)|[M-H]-	Peak area	188533	80507	251781	217433	218615	20537	26933	28454	20374	23414	20532	19026	21084	20354	20749	251579	361727	44079	163126	351728	135651	147629	43929	28530	60324	69155	165264	185977	207419	105000	48180	87388	59349	71624	158750	81546	273907	198980	284009	234191	99012	216123	125610	66046	396768	532683	276603
LC-QTOFMS	Cer 42:1;4O|Cer 18:0;3O/24:1;(2OH)|[M+CH3COO]-	Peak area	409550	438323	415840	366307	391710	43908	51238	50695	40221	45322	42904	34688	41000	38865	36881	476508	594209	190760	351103	577784	209828	283085	226076	200716	340971	346993	298160	305856	391871	567364	76344	127137	89852	122818	260512	123024	528784	346952	534030	376022	202010	438120	228946	327757	809351	965157	468401
LC-QTOFMS	Cer 42:1;4O|Cer 18:1;3O/24:0;(2OH)|[M-H]-	Peak area	750778	625142	687542	846656	867118	119649	170076	117890	116700	116335	157849	131958	141288	147093	144920	784138	1025380	386257	912232	849580	710299	890711	728822	791643	674276	740765	504620	698272	749673	595402	307310	561375	422295	465348	580889	437392	708063	736334	756369	837345	226541	288649	242214	288173	387506	669070	783260
LC-QTOFMS	Cer 42:1;4O|Cer 18:1;3O/24:0;(2OH)|[M+CH3COO]-	Peak area	1514056	1199871	1177963	1601453	1571558	262655	343214	247469	240271	249053	363564	262667	320190	343869	326641	1410722	2077196	561402	1991712	1660183	1121179	1752395	1503188	1900635	1219999	1395799	961356	1117094	1596329	1144150	458011	827458	709724	848204	952346	656907	1208289	1103264	1321415	1339800	375120	488461	389082	506775	732762	1426220	1561294
LC-QTOFMS	Cer 42:2;2O|Cer 18:1;2O/24:1|[M-H]-	Peak area	50040	43257	51253	48565	83824	9748	10797	11387	9389	10258	9086	9391	9980	10240	9199	74706	62408	39946	39429	60527	87796	85263	26985	28394	95755	54522	28838	67700	41873	35745	38634	60098	40439	45993	64288	61849	81676	109367	77168	110560	52435	47353	41853	46565	61453	55914	54827
LC-QTOFMS	Cer 42:2;2O|Cer 18:1;2O/24:1|[M+CH3COO]-	Peak area	425102	337909	435677	400105	725560	64637	76627	69501	56972	66347	59432	57527	62229	60932	53754	620706	482415	317722	313005	496153	672212	702270	178374	212275	774641	427797	200899	542214	318289	267958	301645	453454	276867	362667	477136	490263	657625	882475	674584	896794	411364	379077	326154	371488	532283	442256	440490
LC-QTOFMS	Cer 42:2;3O|Cer 18:2;2O/24:0;(2OH)|[M+CH3COO]-	Peak area	86351	68242	81188	81352	103335	34331	38561	37917	33196	34157	30624	29333	33870	30645	30115	69361	71257	41608	67660	62768	69710	87710	56059	51577	66586	96515	59847	86838	60750	80023	44576	74163	53570	60920	73875	69683	101165	103958	78065	111855	45999	53726	41980	46433	49504	44284	63890
LC-QTOFMS	Cer 42:2;4O|Cer 18:0;3O/24:2;(2OH)|[M-H]-	Peak area	7405	15360	15686	15322	11069	2185	2254	2883	1971	2476	1958	2173	1981	1767	2319	12771	17984	7200	9563	22087	5776	2884	7045	3428	11738	8964	9532	10738	10879	19342	1392	4418	3691	1085	9796	4493	15987	9918	20975	14984	9569	17942	9785	12940	40460	44883	18314
LC-QTOFMS	Cer 42:2;4O|Cer 18:0;3O/24:2;(2OH)|[M+CH3COO]-	Peak area	23856	23935	22098	27443	23169	4478	5788	5796	5115	4015	4032	4175	3988	4049	3559	34996	44753	15826	21338	40582	13987	6052	11702	8535	20936	15745	16418	16715	21262	33434	8712	10473	6928	10472	29684	8278	44647	26883	47486	28565	24227	37470	20100	29925	82942	77961	32628
LC-QTOFMS	Cer 42:2;4O|Cer 18:1;3O/24:1;(2OH)|[M-H]-	Peak area	46334	34989	45937	59345	52931	6991	9834	8725	7789	7990	7466	7779	7682	9160	7931	60708	94757	22684	18927	77679	46214	58805	53184	57718	42423	56971	37172	55281	59233	66397	18509	25043	21540	24614	31575	29552	48794	53436	56212	59617	17617	25482	19890	26877	47876	66662	52408
LC-QTOFMS	Cer 42:2;4O|Cer 18:1;3O/24:1;(2OH)|[M+CH3COO]-	Peak area	73462	58952	76530	95397	89094	12680	12893	14975	10718	10530	11218	9642	11137	12375	11106	88659	141831	36766	89769	108175	58035	100872	76913	94248	70257	84056	58946	81409	93001	102305	20352	38204	33423	36415	46227	41977	75399	74244	82668	83248	23609	37894	23246	38239	73452	99571	71563
LC-QTOFMS	Cer 42:3;2O|Cer 18:2;2O/24:1|[M-H]-	Peak area	12045	10723	13298	13332	18472	2280	2947	2825	2163	2384	2497	2482	2256	2622	2160	16393	16048	8951	10553	13097	16989	19154	7718	7963	17852	10077	8976	14997	9465	9491	9829	18779	11331	11401	16750	11630	16572	20840	14904	25654	7417	7503	6822	7944	11254	11178	10576
LC-QTOFMS	Cer 42:3;2O|Cer 18:2;2O/24:1|[M+CH3COO]-	Peak area	31229	20216	32200	33351	61309	4524	6243	2448	5199	6023	5318	4318	6271	6332	5519	46273	33361	18740	21347	26449	44029	44861	19652	18514	63656	33394	15621	54238	23590	22443	22213	44319	24272	34293	36716	40410	44685	74634	40202	76165	21695	22636	16254	20819	36577	27344	24278
LC-QTOFMS	Cer 43:0;2O|Cer 17:0;2O/26:0|[M-H]-	Peak area	20924	21483	19869	21381	21996	10434	11094	8839	5062	6710	12880	12102	13680	15382	9786	28658	23787	15793	22935	26480	19962	14149	22615	18543	17104	22864	28095	20525	21104	25705	8440	28283	13824	14100	21175	20463	21553	20567	13259	18690	13988	17685	18493	18039	22718	21667	23641
LC-QTOFMS	Cer 43:0;2O|Cer 17:0;2O/26:0|[M+CH3COO]-	Peak area	309478	270273	287492	291030	291940	122221	140504	103674	78264	83227	149754	162044	163364	198129	134830	374400	295823	217508	296538	347244	277868	213126	288940	221003	236233	311573	327092	257988	304626	326488	108756	330816	146196	182502	261749	258203	306913	294601	188968	234960	190993	264107	261087	256468	295753	292605	276591
LC-QTOFMS	Cer 43:0;3O|Cer 18:0;3O/25:0|[M-H]-	Peak area	69882	60010	71343	67603	74978	23486	28400	25330	21343	23243	25659	23828	24054	26221	23318	72996	84256	45780	84214	77320	78624	70547	67230	67411	59695	79965	67983	70119	69087	72766	35359	67820	42472	48645	64899	47664	88319	82877	68663	74644	44185	49336	39071	41334	53473	77415	71681
LC-QTOFMS	Cer 43:0;3O|Cer 18:0;3O/25:0|[M+CH3COO]-	Peak area	430658	343991	389033	440027	416866	137483	155529	123726	118738	121602	140204	143742	140694	154344	127473	434540	429318	240772	470518	423577	447813	455640	394748	389918	382358	467322	348556	394842	440001	405415	161179	316461	204185	258978	301939	285813	487283	471613	462835	410731	219527	267656	206014	241009	323286	456730	437718
LC-QTOFMS	Cer 43:0;4O|Cer 18:0;3O/25:0;(2OH)|[M-H]-	Peak area	365356	297985	338030	359326	369624	103479	123668	98288	94717	101653	122093	109410	118774	117533	112669	399286	450022	220303	428371	375508	362724	376415	365565	386240	324014	396547	314286	347662	363861	354394	173255	329732	191473	229396	314254	261568	457584	442798	384304	404369	177567	226402	182964	207588	279095	398500	402489
LC-QTOFMS	Cer 43:0;4O|Cer 18:0;3O/25:0;(2OH)|[M+CH3COO]-	Peak area	988105	794020	885950	974976	969932	278183	346740	290431	276668	297388	357236	280006	325272	319058	319326	921580	1162197	483709	1075877	976302	849062	1010688	900948	1030594	818518	1053407	792475	820059	983497	901009	411976	664828	465776	589118	772372	612502	1094307	954244	995242	945276	455208	609213	446716	579582	770886	1199701	1138477
LC-QTOFMS	Cer 43:1;2O|Cer 17:1;2O/26:0|[M-H]-	Peak area	29213	29059	26437	30155	31678	14223	15232	11038	8982	10627	18787	18142	19673	22474	16171	37852	29742	24282	29463	36602	26119	23224	32818	24771	22792	33504	37755	30764	34835	39618	13028	36395	20771	20469	29185	31692	30979	29756	17679	28257	18745	27281	23549	26395	30773	28627	29325
LC-QTOFMS	Cer 43:1;2O|Cer 17:1;2O/26:0|[M+CH3COO]-	Peak area	343236	301065	320047	313993	316473	149376	176262	122491	93505	107991	194309	211862	200795	244714	165063	416002	312105	241082	301821	359392	276568	216554	334753	232182	250074	355171	382292	318704	347561	391250	122468	373440	175043	201768	294415	311779	319349	325862	198372	266865	201613	305071	265375	298851	321559	285836	288709
LC-QTOFMS	Cer 43:1;3O|Cer 17:1;2O/26:0;(3OH)|[M-H]-	Peak area	49667	41509	44080	46433	48410	21726	26573	22110	19839	19001	24987	25117	25293	27853	21714	51559	43290	34531	51400	47304	48023	40788	43430	39755	40695	50923	45577	45956	46354	50231	21994	47189	28853	33235	39941	41066	48200	49107	41040	44391	30573	36838	25821	33399	31783	32670	42575
LC-QTOFMS	Cer 43:1;3O|Cer 17:1;2O/26:0;(3OH)|[M+CH3COO]-	Peak area	250802	218885	248503	245001	248763	104757	125314	100352	83991	97078	126335	119278	121279	135544	99235	287724	246697	166650	256592	262442	225449	217342	231583	206136	209059	263220	245216	233685	247567	263424	103472	234696	130657	162601	196170	205259	268984	253110	205516	242895	144245	192951	146357	174988	179467	187429	216612
LC-QTOFMS	Cer 43:1;4O|Cer 18:0;3O/25:1;(2OH)|[M+CH3COO]-	Peak area	58320	63374	61714	44546	65534	7975	9188	8252	7397	15506	17915	15044	16733	18345	16730	67701	100485	31881	66816	76773	48720	42327	55761	59455	51151	59372	49248	48874	65492	61357	14122	42497	31075	35272	52024	32196	63581	63093	68231	72311	34053	53587	32719	33801	88220	99992	67036
LC-QTOFMS	Cer 43:1;4O|Cer 18:1;3O/25:0;(2OH)|[M-H]-	Peak area	268099	216646	271258	294344	301633	22083	98192	73927	64002	64582	81872	90570	77084	29057	78344	359700	336471	205396	272873	267562	294212	308859	229814	225785	250161	276194	188033	283838	242409	240339	156833	278786	171347	194767	229357	225763	312054	323727	253181	329763	43717	52738	132933	52187	189857	201433	227894
LC-QTOFMS	Cer 43:1;4O|Cer 18:1;3O/25:0;(2OH)|[M+CH3COO]-	Peak area	449032	333567	352236	541241	471816	107707	140668	102786	101792	94281	116862	102951	108756	115446	110409	449802	627484	187028	598959	507255	376331	519585	446056	551373	375192	406241	281965	322059	486593	334031	163129	260121	203257	247588	286814	220310	377753	360239	396428	393726	129419	165950	132807	166222	186889	370902	455534
LC-QTOFMS	Cer 44:0;2O|Cer 18:0;2O/26:0|[M-H]-	Peak area	40954	39027	41842	58459	68640	18895	21513	16493	12697	13456	21177	20391	18961	26552	19908	51825	43869	27535	46045	47951	52206	54026	40329	36981	41418	45146	41095	41408	43706	41714	22458	50333	29941	36325	42903	43258	56862	62431	39859	55302	28766	37456	34138	35838	50394	51599	49671
LC-QTOFMS	Cer 44:0;2O|Cer 18:0;2O/26:0|[M+CH3COO]-	Peak area	473502	409749	465608	571373	668472	189240	221578	152864	127758	121980	205660	194957	212458	266447	195301	585245	602790	301145	552357	547458	508897	594747	410292	374153	428953	478849	432127	420268	457167	445929	195813	508074	278784	359608	437695	451827	631191	663767	445244	579891	283390	386322	366894	395195	537751	512155	461687
LC-QTOFMS	Cer 44:0;3O|Cer 18:0;3O/26:0|[M-H]-	Peak area	94960	62803	90951	117794	82638	25919	33355	17416	34006	26639	30646	26541	26714	29419	24820	74549	87466	51548	121836	117090	89238	85751	113598	136750	71048	125162	80482	79329	131253	111285	45461	67717	77280	51358	66482	57112	96102	88353	119229	90356	36914	47096	37143	39688	54532	129050	143024
LC-QTOFMS	Cer 44:0;3O|Cer 18:0;3O/26:0|[M+CH3COO]-	Peak area	682247	510120	577938	658064	632290	171370	214157	151463	153755	154280	179784	167546	180964	190854	169286	579207	558372	313370	632249	584675	620436	679716	623544	713486	567346	672687	527235	572777	712415	559266	227147	444553	295686	334342	457924	401312	663070	650668	663157	622141	284964	336834	269700	325792	383104	705952	750928
LC-QTOFMS	Cer 44:0;4O|Cer 18:0;3O/26:0;(2OH)|[M-H]-	Peak area	645099	513372	601488	678702	714598	179821	203842	154906	135541	142277	198862	189927	199955	215736	190156	766031	756543	371111	640808	664035	619086	697166	577948	606772	551700	672183	511682	605841	632502	591312	261322	579789	360167	417986	550251	501986	858693	855024	693927	773675	281570	374348	339751	372102	509495	694266	644658
LC-QTOFMS	Cer 44:0;4O|Cer 18:0;3O/26:0;(2OH)|[M+CH3COO]-	Peak area	1019322	774000	844088	1027606	944681	251742	311992	247671	243975	259157	323982	238664	267960	271474	276861	961656	1074141	470675	1077873	1004193	765205	1047169	960249	976233	812218	1019499	730388	820126	1036390	876482	364626	653737	460053	553851	724734	573324	1074658	939036	998986	904255	394012	541927	414331	525258	759341	1247966	1209594
LC-QTOFMS	Cer 44:1;2O|Cer 18:1;2O/26:0|[M-H]-	Peak area	32747	29950	28502	34824	35824	19870	28349	20597	18543	17131	24964	22832	24039	27419	19738	37097	36613	26262	36198	42247	34304	29708	42319	37721	35736	35530	41440	37706	40611	45818	18995	43550	25696	27677	36613	34007	33793	38237	25232	36613	24585	39424	34601	35804	38117	35416	36821
LC-QTOFMS	Cer 44:1;2O|Cer 18:1;2O/26:0|[M+CH3COO]-	Peak area	323576	267436	312372	317378	337827	181232	257078	173573	160624	159588	208594	200963	211871	247813	176980	377962	335852	260096	348231	393382	303090	265899	380242	324333	331745	331778	405873	355000	387179	439907	162201	396440	226174	243973	325331	334018	302880	372599	219198	331060	202645	344246	330285	341428	368600	315098	313237
LC-QTOFMS	Cer 44:1;3O|Cer 18:1;2O/26:0;(3OH)|[M+CH3COO]-	Peak area	296545	243581	318947	303761	287688	137173	174585	118110	126397	129353	128622	125031	125014	131999	108794	327086	295584	188978	280527	288598	266829	290856	339039	281820	283768	302398	307372	288352	319069	300988	119632	263895	152636	177702	217433	264258	301911	306227	273301	292579	143597	216694	185523	192321	209892	267632	260921
LC-QTOFMS	Cer 44:1;3O|Cer 18:1;3O/26:0|[M-H]-	Peak area	143645	102267	128012	125864	130695	62502	78871	68110	61523	64828	71799	67933	68109	70892	62791	141157	132659	89932	147697	137295	125093	128513	133038	121711	124574	164488	147610	143688	149948	134735	65413	120941	80403	90752	114273	121840	150699	165113	138163	148342	90638	93147	77044	99075	110780	104245	123272
LC-QTOFMS	Cer 44:1;3O|Cer 18:1;3O/26:0|[M+CH3COO]-	Peak area	318993	247141	316977	305636	301219	38780	50724	36837	32945	36670	136057	40109	126308	132979	112204	324400	307381	197663	293131	293071	275224	303268	352048	302122	295882	322170	330039	301322	318866	307835	118337	267659	155222	182456	232467	178480	318505	322286	268984	305783	148548	67185	63261	199927	225748	268557	284590
LC-QTOFMS	Cer 44:1;4O|Cer 18:1;3O/26:0;(2OH)|[M-H]-	Peak area	619566	467374	587226	585680	695435	155404	216275	162358	142959	148837	195255	199565	192576	212807	179771	718758	669038	389059	246213	623760	571997	603046	505591	497943	625638	605752	459550	650702	559165	556286	301387	572485	322618	383743	493050	495451	696773	777270	620570	738213	280370	398057	336506	364124	346990	504650	490908
LC-QTOFMS	Cer 44:1;4O|Cer 18:1;3O/26:0;(2OH)|[M+CH3COO]-	Peak area	563204	423535	472540	565214	535565	117724	156289	114319	114727	116065	139608	111685	123562	127634	124950	589438	760169	246292	736774	652116	435803	594272	531066	654717	476302	576684	382890	432550	598738	461998	189955	332083	239867	308248	361091	299999	527325	484501	543860	512447	171082	240147	184629	225630	304069	571912	601075
LC-QTOFMS	Cer 44:2;2O|Cer 18:1;2O/26:1|[M+CH3COO]-	Peak area	37232	30476	40996	34024	47496	14285	16160	14193	14470	14439	9946	15180	14775	15725	14299	58438	46279	28969	36171	45222	47893	49949	26920	30070	55869	36189	27071	44380	32522	31710	26503	38571	24669	32767	37242	47954	54776	75056	55179	71083	29782	39406	27858	30653	40858	38754	34795
LC-QTOFMS	Cer 45:0;2O|Cer 19:0;2O/26:0|[M+CH3COO]-	Peak area	39028	36456	43024	38394	36642	18134	19242	14137	14586	12064	19050	23571	21341	23745	17363	51816	47015	29379	39700	49444	38712	37394	43222	32107	31368	41416	44861	33190	41389	42303	16356	50074	22367	27407	35181	40234	44783	47149	31801	37382	20242	36327	33042	30989	34057	32665	36088
LC-QTOFMS	Cer 45:0;3O|Cer 18:0;3O/27:0|[M+CH3COO]-	Peak area	52915	47772	55726	56728	59623	20354	26495	17266	19033	19023	19131	22388	18638	21975	18791	60268	54480	35128	56363	52457	65822	60928	69400	57082	50542	58826	54051	51730	57472	56333	26326	51862	31705	37616	51740	44537	60006	65040	46385	65671	26614	38725	31756	31152	34753	60842	61144
LC-QTOFMS	Cer 45:0;4O|Cer 18:0;3O/27:0;(2OH)|[M+CH3COO]-	Peak area	95191	76461	78632	90815	73380	30636	36478	31984	36580	33272	33041	32487	29938	29537	30105	80366	76301	52275	93111	83433	97750	99736	110621	108829	92404	97203	91066	87255	107141	97264	45302	66792	53119	59213	82136	57240	95168	85851	84746	85390	42837	57019	39704	45437	66956	105474	119732
LC-QTOFMS	Cer 45:1;2O|Cer 20:1;2O/25:0|[M+CH3COO]-	Peak area	50368	41600	56998	49362	49871	27693	36546	25573	29041	25260	26048	32477	27978	27939	21580	68101	62409	42357	53931	61950	51540	44430	62507	44578	38827	50867	61926	47693	53630	60157	23920	56331	31508	39028	44289	55098	54030	52998	40713	50381	28603	54455	44831	40928	45975	47760	44740
LC-QTOFMS	Cer 45:1;3O|Cer 20:1;2O/25:0;(2OH)|[M+CH3COO]-	Peak area	71872	63390	79221	16783	17160	40765	55846	34479	48512	29946	37287	41758	38886	38571	28697	89201	17263	55469	62327	74360	79351	76411	100239	81291	74836	77740	84823	60995	75607	82961	35540	77484	46828	59047	71860	78150	14941	77880	13362	80512	42595	67145	54709	49636	54321	66246	69459
LC-QTOFMS	Cer 45:1;4O|Cer 18:1;3O/27:0;(2OH)|[M+CH3COO]-	Peak area	61224	57700	70454	68184	68708	28883	37983	22536	33239	29118	27301	19744	26024	26068	21938	79493	94963	45404	77326	79790	88385	93307	88765	83751	73098	69315	63311	56629	69891	62333	31106	59767	41568	50328	58519	57534	76606	73913	72386	75112	35902	42069	32814	34599	40988	59181	69646
LC-QTOFMS	Cer 46:0;2O|Cer 20:0;2O/26:0|[M+CH3COO]-	Peak area	73202	63123	83983	65495	66265	32686	40781	27469	29900	25270	31244	36589	37519	37690	28483	109926	95930	59813	81615	85543	69934	82914	90847	74255	66596	78503	89528	68549	78600	83296	31250	80977	43105	54653	62658	78931	88119	88374	70735	80583	39355	66312	55590	54718	64991	69612	66136
LC-QTOFMS	Cer 46:0;3O|Cer 20:0;3O/26:0|[M+CH3COO]-	Peak area	63537	66479	85092	73095	65854	25959	32090	27966	27306	24706	21254	20841	20986	20667	17241	75594	67213	45861	79955	69156	78109	87161	92490	76889	61688	81900	79138	59438	75098	87576	27711	58888	38118	39835	62435	58385	74959	66388	56015	64367	34308	42482	33927	34855	35242	79649	67808
LC-QTOFMS	Cer 46:0;4O|Cer 18:0;3O/28:0;(2OH)|[M+CH3COO]-	Peak area	57683	47168	61243	52290	55715	19260	26802	19110	23155	18638	19203	19198	21265	15973	18645	52835	37122	32453	55198	60390	43921	52532	67265	64133	43449	64103	65304	47445	52280	59399	23340	51520	32797	33111	36637	47145	39567	45750	38538	43096	20635	34752	29285	23081	29752	54290	51814
LC-QTOFMS	Cer 46:1;2O|Cer 20:1;2O/26:0|[M-H]-	Peak area	13732	12593	16531	17335	16785	7908	12263	7715	8456	7993	6421	7459	6738	6933	5580	19913	18779	11629	15794	18051	14654	16123	18396	15636	15759	17274	23181	14842	17697	17847	6736	14729	10099	11598	13280	18509	17381	19028	14752	20332	7426	11426	12426	12251	12074	14198	17799
LC-QTOFMS	Cer 46:1;2O|Cer 20:1;2O/26:0|[M+CH3COO]-	Peak area	129967	106481	161480	123569	124123	72110	112686	66683	73165	63188	57121	58486	60927	61558	48401	200981	182003	108700	162310	175952	111976	137462	169919	134898	131404	137137	189652	133354	149001	160466	56321	145208	81115	99500	122326	156263	140429	158128	121244	161560	62752	110522	118583	102480	108895	122781	119504
LC-QTOFMS	Cer 46:1;3O|Cer 20:1;2O/26:0;(2OH)|[M-H]-	Peak area	12438	12637	17451	11791	12812	8503	12096	7881	11973	10277	6842	7318	6559	5633	4476	17181	14035	11658	15945	14654	14717	15652	26281	19201	15357	14184	21918	14208	15423	16654	7506	15148	10051	11343	10279	15383	13653	15204	11228	16236	8019	12350	12290	9993	9810	12768	13893
LC-QTOFMS	Cer 46:1;3O|Cer 20:1;2O/26:0;(2OH)|[M+CH3COO]-	Peak area	57349	52769	74131	54538	46157	40156	57327	30456	50308	43823	24367	26525	26588	22337	18145	83875	64742	54020	71628	67430	63065	61882	117700	84530	71242	64421	105318	61555	70311	74267	25492	65463	38583	47086	53932	72415	60069	62293	55374	63247	32912	46947	44026	37350	41728	64330	60154
LC-QTOFMS	Cer 46:1;4O|Cer 18:1;3O/28:0;(2OH)|[M+CH3COO]-	Peak area	98662	84161	126208	96482	88205	33723	50422	29345	45849	37088	31226	29762	28707	24165	22804	151785	189773	90838	107879	116873	155060	228709	172137	130399	135722	107687	109082	83964	80425	87049	49262	122376	76111	95334	99774	114411	158013	124398	113576	125005	34232	44746	34908	35663	38966	67913	71272
LC-QTOFMS	Cer 47:1;2O|Cer 17:1;2O/30:0|[M+CH3COO]-	Peak area	12622	10243	13806	13041	12395	7152	9128	7057	7181	6636	7348	7883	8494	8792	7555	18846	16410	11017	12662	13235	10488	12173	13465	9551	11125	14393	12909	10921	12780	13862	6664	13469	8004	10511	11477	14002	15817	13867	11517	14339	8067	14247	10681	11885	12531	11487	11765
LC-QTOFMS	Cer 47:1;4O|Cer 16:0;2O/16:0;(3OH)(FA 15:0)|[M+CH3COO]-	Peak area	208799	190326	312227	218196	192012	1594	1974	1058	1977	1775	1723	1523	574	1530	1368	526419	793341	228271	214949	325388	370803	689966	317448	205382	274580	227154	141727	136055	105609	118226	93055	287474	167959	261916	217706	253010	561510	319830	373772	345217	5801	3044	7872	5599	8649	66920	72985
LC-QTOFMS	Cer 48:0;3O|Cer 18:0;3O/30:0|[M+CH3COO]-	Peak area	15107	13719	14728	17785	19666	4929	10860	5251	5291	6203	5360	5525	8616	5905	5825	25097	22068	13408	19375	20459	15606	18362	16359	14698	13120	19553	14514	17713	13990	16345	7965	12302	8889	10792	12843	14002	21459	21460	16684	19026	8290	11351	8048	7669	8176	18426	15153
LC-QTOFMS	Cer 48:1;2O|Cer 20:1;2O/28:0|[M+CH3COO]-	Peak area	22019	17816	20630	19016	19767	12007	18821	11709	12844	11196	10849	13074	11683	12823	12070	30969	28352	16277	21878	24008	18441	20105	20033	20770	16884	23194	21975	20135	22569	23594	9031	22913	12005	18040	20710	22847	29460	28026	22513	24454	12605	18912	17075	17120	19168	19382	20214
LC-QTOFMS	Cer 48:1;4O|Cer 19:0;2O/14:0;O(FA 15:0)|[M+CH3COO]-	Peak area	1230603	1073378	1918971	1271030	1211644	3117	840	712	4956	3982	608	986	2716	931	560	2868960	3605092	966247	937238	1431811	1360229	2667926	1018920	581449	986048	1260578	674571	780948	480231	507874	332425	1046299	550537	1151463	781641	1381473	3049868	1882375	2494522	2140012	16518	18969	16783	17375	21282	318983	381047
LC-QTOFMS	Cer 48:1;4O|Cer 20:0;2O/13:0;O(FA 15:0)|[M-H]-	Peak area	66316	65960	98746	75853	75617	1014	1170	1173	1121	994	843	1095	1096	1043	947	154786	241253	62195	57875	86848	81957	149776	71287	47585	63660	68144	44793	49815	34062	33806	26902	79486	49067	83726	65932	96058	170904	105832	132316	132162	3602	1841	1611	3037	1744	26222	30669
LC-QTOFMS	Cer 48:5;2O|Cer 20:1;2O/28:4|[M+CH3COO]-	Peak area	59593	56272	52989	68118	68266	24078	24815	20944	23944	6354	7543	24003	6863	6406	7345	60993	88012	38774	73404	55512	36563	82751	61482	77654	84981	82367	55713	17365	70289	84053	33947	14357	37849	45343	58290	14308	74411	76348	66537	75089	14604	21423	15249	28496	43907	66060	133257
LC-QTOFMS	Cer 49:1;4O|Cer 17:0;2O/17:0;(3OH)(FA 15:0)|[M+CH3COO]-	Peak area	3036492	2833580	4548742	3214764	3290676	4131	3129	2141	2489	1125	2264	1938	866	707	1899	5488491	7671236	1647148	1829703	2831953	1930454	4568823	1382624	746190	1417744	2936132	1512880	1826267	1117146	1056766	495707	1452170	785737	2129400	1138602	3323242	6749186	4458514	5753214	5485178	28763	26751	13846	13155	21633	692564	805372
LC-QTOFMS	Cer 49:1;4O|Cer 34:0;3O(FA 15:0)|[M-H]-	Peak area	179618	184629	252174	217710	223738	863	567	695	526	737	671	637	767	539	465	329401	458257	99728	106455	184037	132343	265650	92168	57512	88230	179619	99025	114996	77187	72507	37154	100543	66250	154899	82204	212759	391463	259388	339072	346294	4899	1034	1685	1781	7350	48773	61905
LC-QTOFMS	Cer 49:2;4O|Cer 20:1;2O/14:0;O(FA 15:0)|[M+CH3COO]-	Peak area	28776	25807	63653	47619	54096	1111	1147	2523	2590	1440	1413	2668	1170	932	2537	59455	105818	24546	36954	37503	35040	34287	26981	5291	25981	26296	24233	18363	20910	23345	17181	25796	24511	42291	32801	66560	127991	59700	108546	104172	4135	5168	4283	1633	1842	5671	21589
LC-QTOFMS	Cer 50:1;2O|Cer 18:1;2O/32:0|[M+CH3COO]-	Peak area	8247	6017	7639	6532	6874	4042	6252	4388	4381	4020	3781	3875	4011	4178	4348	9483	8319	6303	7166	9227	6423	7149	7647	6660	6655	8441	8454	6888	7468	7715	4353	7949	4550	6139	6530	7764	9430	8900	7595	8114	4506	6305	5255	4857	6005	7209	7352
LC-QTOFMS	Cer 50:1;3O|[M+CH3COO]-	Peak area	13912	14283	16832	12811	13662	8038	10078	8550	7346	5685	8559	8958	9373	10303	7811	16123	12387	8701	9849	11370	11452	11302	14818	10834	10692	14819	16277	11156	10921	15576	7447	16865	9639	11182	12224	15246	14181	13980	10777	13357	9031	10026	11918	9288	10644	11719	8314
LC-QTOFMS	Cer 50:1;3O|Cer 18:0;3O/32:1|[M+CH3COO]-	Peak area	10006	11746	11147	14078	14795	2739	3239	2355	3710	4011	2264	2085	2521	4306	2905	14805	8343	9677	10646	11455	12347	9480	11393	7292	10888	19658	12275	14958	16828	17576	4385	11283	7412	4200	7617	9617	14483	12667	6651	11051	5283	10579	4707	6612	5798	14080	12209
LC-QTOFMS	Cer 50:1;4O|Cer 18:0;2O/17:0;(3OH)(FA 15:0)|[M+CH3COO]-	Peak area	1626526	1497668	2252154	1736608	1553067	1088	751	620	623	547	808	610	614	577	514	3421511	4604163	1026612	1210682	1757022	1029824	2282675	776371	295981	728825	1649804	880534	1039376	641039	592046	231527	787491	441484	1048914	635717	1726583	3715427	2278900	3073715	2827366	32848	34842	49482	42870	63467	471447	568267
LC-QTOFMS	Cer 50:1;4O|Cer 35:0;3O(FA 15:0)|[M-H]-	Peak area	104852	102551	143393	136877	129607	1131	389	1692	269	367	303	282	640	453	470	193300	278100	58618	64304	110000	73696	146537	56848	23774	53514	106581	62480	71782	46702	40644	17846	57938	36932	75215	48621	113953	215173	139532	183358	197237	4676	4662	6031	6614	7256	30688	46538
LC-QTOFMS	Cer 50:2;2O|Cer 18:1;2O/32:1|[M+CH3COO]-	Peak area	11886	9495	10993	9277	13539	5424	8263	6288	5705	5513	4665	5481	5390	4890	4311	18629	14255	10966	11060	13727	10041	10550	11344	10454	9038	13868	11658	12405	12008	13860	7076	10062	6585	8000	9338	12206	15365	16404	12164	13902	4483	12526	8326	6747	7556	10603	9210
LC-QTOFMS	Cer 50:2;4O|Cer 14:1;2O/21:0;O(FA 15:0)|[M+CH3COO]-	Peak area	32088	28872	43738	30277	35722	820	3217	480	896	843	574	471	560	588	425	63050	77594	30734	32144	37581	27935	42680	23534	8418	22221	29428	21535	24980	19066	18052	13603	25334	21553	30195	24907	37090	72512	51791	55213	58361	1795	6180	917	2897	3772	17125	19128
LC-QTOFMS	Cer 50:2;4O|Cer 35:1;3O(FA 15:0)|[M+CH3COO]-	Peak area	31530	9170	43870	31191	35253	1271	1433	474	426	486	527	1104	1742	1778	1001	63819	74732	25649	31959	38745	28471	37372	23534	11869	21473	29673	19618	25716	18963	18759	3850	27117	5828	8585	25611	12458	80225	50948	56072	56642	1729	5686	3428	2601	3690	17163	18864
LC-QTOFMS	Cer 51:1;4O|Cer 18:0;2O/18:0;(3OH)(FA 15:0)|[M+CH3COO]-	Peak area	222469	196209	301780	237553	203247	328	313	246	683	262	283	280	297	297	956	592933	834612	172407	181310	297455	197073	326289	156342	26965	127881	240945	127169	157559	96840	85440	33872	113728	65632	129111	95716	209388	506739	280335	383944	343358	11339	14442	14717	20382	30933	87456	107391
LC-QTOFMS	Cer 52:1;3O|Cer 18:0;3O/34:1|[M+CH3COO]-	Peak area	12625	11295	13255	12361	14148	3952	3457	3611	4496	5112	2859	3234	3105	2407	1686	16640	13670	9736	9560	12910	11955	11640	11509	9342	9807	16932	12695	17000	14353	16427	4725	10704	5437	6596	8809	7233	16731	11715	9831	10756	3991	7851	6010	8850	3995	12429	10833
LC-QTOFMS	Cer 52:1;4O|Cer 19:0;2O/18:0;(3OH)(FA 15:0)|[M+CH3COO]-	Peak area	14620	12758	16557	18536	15032	458	1318	2499	2567	2317	483	479	1831	1194	405	34400	36145	10585	13932	17153	14094	23439	12360	4279	8823	15563	10517	10908	7343	8375	4593	9961	6670	8750	8219	17232	35185	20166	26519	22130	3354	5024	1921	4398	4858	7955	11510
LC-QTOFMS	Cer 52:2;2O|Cer 20:1;2O/32:1|[M+CH3COO]-	Peak area	14683	13084	17208	12806	14994	6814	12073	8463	9222	9172	6664	6542	5117	6208	4212	24335	19244	13716	14983	18067	12771	14327	18188	13240	12702	17858	17425	16026	14584	16756	6555	15637	8727	9632	13117	16170	20351	20677	15285	19035	5902	8532	8529	10322	11371	15624	14157
LC-QTOFMS	Cer 52:2;3O|Cer 20:1;2O/32:1;O|[M+CH3COO]-	Peak area	39778	30865	54815	31199	30677	14161	25137	16586	16254	15749	15533	16641	16488	16990	12288	35645	29597	22163	20125	25217	30334	32948	45075	31165	46849	39719	41663	43262	33486	35711	18094	45008	24579	26794	30287	45189	31557	35514	27816	37417	15286	21243	24265	23561	22735	20226	20751
LC-QTOFMS	Cer 52:2;4O|Cer 34:0;3O(FA 18:1)|[M+CH3COO]-	Peak area	11622	13865	12007	13337	15741	1215	1493	1389	1318	1181	1537	1372	1170	1365	1184	19990	25098	9077	11061	14980	12436	24169	8068	2499	6817	11122	7527	8134	6988	7306	6778	8594	6587	11569	8406	18022	18849	16077	15011	19490	1841	2487	2994	2368	7733	7201	7105
LC-QTOFMS	Cer 54:1;4O|Cer 38:0;3O(FA 16:0)|[M+CH3COO]-	Peak area	4631	5620	5301	4838	4027	5411	7164	3590	3972	4515	6003	5304	4967	4866	4188	5094	5326	5999	5339	4806	4379	3899	7094	4591	2979	6072	7369	4592	5306	4731	3435	7543	5495	4440	4806	3768	5582	8853	4387	4176	7172	7462	9307	6723	9197	8318	7890
LC-QTOFMS	Cer 54:2;3O|Cer 22:2;2O/32:0;O|[M+CH3COO]-	Peak area	23204	17688	30092	18033	17435	9490	16468	10728	10988	10418	10383	11192	11064	10773	8134	25367	17654	16125	13445	17878	18461	17944	27578	21115	24531	23664	26309	24430	20535	22687	11265	27534	14267	16492	17563	27184	19297	20752	17563	20723	8505	13555	17142	15302	16279	15378	15559
LC-QTOFMS	Cer 54:5;4O|Cer 36:2;3O(FA 18:2)|[M+CH3COO]-	Peak area	14731	15776	22544	15393	17402	5484	8115	8354	8010	7795	9317	5641	10515	8024	6718	21301	26656	11369	21085	15012	18137	17588	12648	15366	9559	19958	11580	11116	16543	10300	8490	10961	11777	11813	15763	13477	24335	19093	19487	21024	11402	10768	14729	10106	8568	8253	8718
LC-QTOFMS	Cer 58:1;4O|Cer 19:0;2O/23:0;O(FA 16:0)|[M+CH3COO]-	Peak area	10477	5710	11009	9277	10543	6292	10348	6351	6758	7177	7230	8725	7508	7449	6787	10649	13109	7580	11343	11422	10885	11122	9228	8626	8668	12107	9718	9777	10471	11507	6862	10277	7568	8849	10558	9933	12777	16255	10561	13335	9211	10061	8651	8774	8867	7665	9365
LC-QTOFMS	Cer 60:3;4O|Cer 42:0;3O(FA 18:2)|[M+CH3COO]-	Peak area	18178	11535	16330	14785	12579	11012	13421	10605	13550	12818	11899	12278	11763	12275	11525	15645	20411	11517	17672	17046	16684	16304	14671	15547	14717	17397	13823	14126	15908	18267	9776	16631	12020	13189	14748	15332	18189	21970	18925	19841	12364	14116	13234	13321	13734	11465	13859
LC-QTOFMS	Cer 62:1;4O|Cer 44:0;3O(FA 18:0)|[M+CH3COO]-	Peak area	8456	10014	8888	7125	6126	7337	9545	7243	7655	6294	5488	9240	5756	5950	4939	10157	7237	7570	8544	8085	8099	8172	14249	6419	6818	8350	14488	8546	13405	10678	6124	12441	6019	6336	7949	7457	8980	9192	7850	7561	6491	7421	6099	6507	9341	10808	9295
LC-QTOFMS	Cer 64:1;4O|Cer 46:0;3O(FA 18:0)|[M+CH3COO]-	Peak area	8270	7596	6344	6467	8606	6124	7501	3739	4937	4845	7742	6001	7112	6763	5133	6975	7186	6082	7514	7427	8906	8499	13788	7367	5572	9942	12553	7903	10497	9787	3028	8015	8071	3538	6779	7517	9490	8166	7706	5862	5463	7772	6108	6563	7688	9642	8102
LC-QTOFMS	Cer 64:2;4O|Cer 42:1;3O(FA 22:0)|[M+CH3COO]-	Peak area	9170	8919	9565	9287	6482	6918	8681	6914	7203	6687	6893	6054	6810	6292	6100	8171	8067	7985	7501	7069	8220	6463	10107	5541	5997	8859	12323	7973	8824	11057	5384	11703	9532	7720	8339	7451	9845	7728	6730	10299	5684	7540	5697	5920	8840	8638	8137
LC-QTOFMS	Cer 66:2;4O|Cer 44:1;3O(FA 22:0)|[M+CH3COO]-	Peak area	8439	8282	8042	7347	8583	6241	8486	6681	5879	5846	6988	5062	6705	7114	4821	8968	8375	6718	5922	7390	7038	7648	7647	6406	5960	8899	11394	9191	8158	10283	5006	8448	3804	6402	6954	7533	9985	7153	5530	6511	5051	6286	5735	5907	8568	8170	7345
LC-QTOFMS	Cer 70:4;4O|Cer 52:2;3O(FA 18:1)|[M+CH3COO]-	Peak area	8441	8401	9365	9242	11108	6634	8034	6898	7139	4883	7570	6651	6639	7281	6817	11852	12470	7202	8364	9931	8455	8881	8572	7664	7472	7817	8770	9467	8887	7486	6374	8174	5433	5708	8002	7862	12078	11152	9355	12137	1764	7286	3079	8943	7442	9647	7370
LC-QTOFMS	Cer 70:5;4O|Cer 20:1;2O/32:1;O(FA 18:2)|[M+CH3COO]-	Peak area	8467	7073	10476	7059	10343	16266	16342	9684	14435	12463	9469	10056	9197	8083	8819	11378	8940	6736	9516	11075	9312	9156	15506	8853	10874	8465	10191	6030	8599	10359	6044	8393	7175	8038	8653	8722	13239	9713	7059	9094	8551	10107	8767	8674	8317	12395	10504
LC-QTOFMS	Cer 72:5;4O|Cer 54:2;3O(FA 18:2)|[M+CH3COO]-	Peak area	5999	5215	7182	5394	5302	8346	9543	5770	8496	7126	5533	5840	5238	5394	4635	8030	6653	5327	5516	6667	5802	6046	9407	5582	6008	5303	7476	5422	5749	6784	4027	5320	4216	4318	5797	6134	6040	6642	5560	6907	5379	5700	6285	5186	7052	7062	5776
LC-QTOFMS	CL 64:1|CL 30:0_34:1|[M-H]-	Peak area	8383	18454	10443	16079	15639	1859	1341	423	2374	348	831	722	769	532	882	7137	16139	5358	3542	8608	5459	9704	9486	12223	8484	9346	8254	9331	8793	7946	1517	7928	8945	10631	9122	7226	10532	11747	7113	16271	874	636	4182	2003	5320	3200	9395
LC-QTOFMS	CL 64:3|CL 32:0_32:3|[M-H]-	Peak area	23722	27691	16109	29101	33290	4593	4375	2391	3837	675	624	1333	682	2286	573	25961	56414	17001	33975	37999	15504	18941	21508	35854	14978	14444	15022	16344	14707	16288	19801	24070	27679	22409	24321	17198	25920	24624	13673	27798	1215	1462	1677	1645	1866	15657	22148
LC-QTOFMS	CL 68:1|CL 34:0_34:1|[M-H]-	Peak area	22488	36685	25336	43317	47277	4628	3080	1855	2401	2340	2242	1541	1513	1051	1988	6651	15210	4870	4728	7989	14679	24597	19046	29746	17542	19435	17412	16481	17319	11155	14527	14262	15332	17424	12914	9354	11520	10673	8143	25937	4339	3571	4888	4464	4141	3334	8996
LC-QTOFMS	CL 68:2|CL 16:0_18:1_16:0_18:1|[M-H]-	Peak area	51930	60567	43659	80870	78372	3761	3394	2663	5613	1790	4511	3102	3128	2631	2929	8375	22163	7816	9399	20492	27434	33438	28591	45422	26323	33471	28869	39680	29711	18451	21234	23295	26366	27054	16989	13169	16114	16419	12705	38408	12645	7703	10743	11058	11283	5499	22495
LC-QTOFMS	CL 68:3|CL 34:1_34:2|[M-H]-	Peak area	29464	25228	24269	36104	37298	4342	5337	1239	3916	919	4941	1692	1735	2473	2709	2195	14958	4870	6469	12508	9331	14627	17074	21416	14527	16423	15528	18036	18796	9433	13733	14360	14020	11426	12000	11949	10412	10658	8923	16849	7360	6750	5801	6904	8860	8583	11342
LC-QTOFMS	CL 70:2|CL 16:0_18:1_18:0_18:1|[M-H]-	Peak area	27370	38661	22483	34185	38880	1131	307	247	614	321	3871	1365	1272	292	1867	8541	15789	6573	1453	18076	18248	23040	27350	35690	16520	17192	14246	28113	18348	14454	11782	13794	13871	11384	11067	13570	12725	13406	15259	19770	10580	8647	9012	7359	18277	18078	25667
LC-QTOFMS	CL 70:3|CL 16:0_18:1_18:1_18:1|[M-H]-	Peak area	12266	19877	11737	24829	24654	982	965	859	838	784	3840	2082	679	658	3296	5628	11285	5870	5118	10198	9981	11891	10732	18846	8654	11167	12121	12556	9784	8405	7751	8048	9169	11503	7897	9024	8809	10178	4821	15650	8854	7903	7720	9459	11125	5709	11345
LC-QTOFMS	DCA; [M-H]-	Peak area	19530	29528	20208	40628	45920	256	397	1516	237	502	414	562	267	456	425	13197	17991	24834	16738	43899	32269	23061	20098	8730	16772	60975	48405	45303	86996	87583	524	340	542	607	574	15592	38199	25478	18124	19728	462	430	216	567	207	272	394
LC-QTOFMS	DCA; [M+CH3COO]-	Peak area	9670	14349	10463	18730	20781	83	338	597	138	98	108	313	135	69	283	6041	9691	11919	8573	19473	15462	11215	9316	5095	7605	25461	21217	19417	39700	37682	98	264	165	112	292	7400	18247	12558	8935	8695	314	639	250	62	264	274	552
LC-QTOFMS	DGDG 30:0|DGDG 14:0_16:0|[M+CH3COO]-	Peak area	15337	15446	14359	18711	18406	366	344	327	459	373	502	459	357	511	1064	1539	1757	5460	904	2015	6356	3849	5811	4790	3987	11376	8796	13853	10651	10839	1127	933	4168	1436	669	3864	2099	1038	588	2736	762	548	517	567	559	1970	5051
LC-QTOFMS	DGDG 32:0|DGDG 16:0_16:0|[M+CH3COO]-	Peak area	18117	20254	18999	13698	18389	2076	2168	1916	2080	2391	2197	2573	2040	2046	2292	7259	11907	5765	7485	11869	9113	8450	12099	9436	8114	14135	13011	20910	15112	14279	5483	10675	5604	12601	9216	10401	12419	3086	12088	16990	4781	6419	6019	6426	6842	6991	14496
LC-QTOFMS	DGDG 33:0|DGDG 15:0_18:0|[M+CH3COO]-	Peak area	733	1586	1310	2056	687	88	92	436	174	83	504	119	273	107	130	4242	10770	1521	3102	2801	3417	2938	5694	436	1281	1931	1021	1244	1130	3526	1080	9411	13108	10748	6356	5898	7683	4253	5151	6696	188	750	153	136	147	577	1162
LC-QTOFMS	DGDG 34:1|DGDG 16:0_18:1|[M+CH3COO]-	Peak area	147613	66009	127452	127040	92521	3950	4177	3473	2647	3417	3800	3277	2792	2728	3139	9754	7288	6191	4322	4670	40665	53171	58685	119644	45838	51161	59804	90579	40985	16860	44767	29870	18574	29863	28137	15680	15866	20563	21073	21413	10932	12902	12300	15827	13154	5743	7158
LC-QTOFMS	DGDG 34:2|DGDG 16:0_18:2|[M+CH3COO]-	Peak area	26673	14455	23686	23025	17687	8976	10325	8445	9274	10382	7672	9841	9911	8406	8574	8165	11215	6889	9639	10854	13535	15575	14802	28547	15885	14557	15576	20367	17152	12390	8709	10092	8525	10693	13613	7424	7618	9665	9624	11717	10376	10578	8788	10915	9026	5384	6382
LC-QTOFMS	DGDG 35:1|DGDG 16:0_19:1|[M+CH3COO]-	Peak area	19888	15390	20055	14410	14189	1001	944	331	483	319	806	1289	1230	241	712	8180	10022	4826	1568	8854	16478	12732	17033	13408	14019	14077	12867	20005	17713	12376	5752	6305	6816	6024	5024	16459	13790	11347	18590	13126	10745	12337	10686	9817	23180	13941	19366
LC-QTOFMS	DGDG 36:1|DGDG 18:0_18:1|[M+CH3COO]-	Peak area	18041	12611	19102	21219	16646	258	2181	1263	1655	1871	1426	1143	1540	1201	1525	1866	5336	2539	3313	2635	10571	13540	14063	40516	9054	12636	12552	15252	9920	7954	16780	10189	8160	12042	8831	4915	6657	6775	7622	7486	3183	5273	2539	5050	2909	3093	5168
LC-QTOFMS	DGDG 36:2|DGDG 18:1_18:1|[M+CH3COO]-	Peak area	10318	2519	4110	8093	14665	3643	4879	3657	2345	4077	3290	632	4337	4039	563	3556	2291	839	1236	836	8812	2674	11995	24850	9523	2557	2622	4113	3077	7092	2288	8025	9292	5618	5107	3137	5748	3941	3339	5353	3338	3670	3952	5106	5883	797	3241
LC-QTOFMS	DGDG 36:4|DGDG 18:2_18:2|[M+CH3COO]-	Peak area	11219	4537	8524	8719	9070	8425	10999	8529	9074	11682	8169	9639	11085	8931	8297	9586	10106	6696	10490	8340	9490	7764	8611	14022	10849	8959	7571	9295	10033	8648	5417	8498	6172	9856	12410	6663	8763	8727	9721	9541	11625	11095	8786	11540	8982	5530	7188
LC-QTOFMS	DGDG O-30:1|DGDG O-18:1_12:0|[M+CH3COO]-	Peak area	2776	19370	3221	29540	33360	642	676	527	1026	611	459	577	905	550	467	5831	8537	3719	6999	7878	7115	7621	8418	938	6680	5652	5927	6272	5539	7788	1266	4396	10353	7857	5164	5737	7766	6740	6068	17621	1120	346	1105	479	604	6604	20132
LC-QTOFMS	DGDG O-31:1|DGDG O-16:1_15:0|[M+CH3COO]-	Peak area	15168	27538	17710	50014	47883	576	389	454	205	1404	506	733	1609	573	257	9121	14966	7982	10368	15032	10666	11797	4869	6721	10009	13046	14104	16038	13682	15427	7632	12409	23538	15362	10337	12006	14866	11879	11505	36184	636	1115	205	1915	1315	6642	19479
LC-QTOFMS	DGDG O-32:1|DGDG O-16:1_16:0|[M+CH3COO]-	Peak area	6216	9346	5855	4093	16629	116	165	169	633	184	173	265	104	160	208	5074	14491	4698	9439	6837	4682	6498	3050	1539	2287	4865	5039	5727	5179	4937	484	837	1285	2271	1772	5380	6565	10524	4711	18757	962	1707	1135	1508	1425	7352	21530
LC-QTOFMS	DGDG O-33:1|DGDG O-18:1_15:0|[M+CH3COO]-	Peak area	2933	4423	1189	1992	1899	134	136	233	165	266	469	998	138	393	234	3219	7308	2189	3635	3722	988	1025	2725	238	1433	952	1569	3523	930	2933	306	5844	6677	5264	4627	3097	3760	1390	3420	7310	378	317	290	273	466	2248	11134
LC-QTOFMS	DGDG O-33:2|DGDG O-18:2_15:0|[M+CH3COO]-	Peak area	6281	7556	7413	11655	13396	820	101	462	323	83	175	279	125	102	99	6566	12659	5375	9089	10547	2285	6098	4175	2651	4471	5142	3502	4819	3060	3030	534	2626	2419	2974	1662	6587	8857	9650	3727	14305	391	378	570	624	435	7131	14279
LC-QTOFMS	DGDG O-34:2|DGDG O-18:2_16:0|[M+CH3COO]-	Peak area	10753	14738	13128	22155	28227	77	96	704	454	462	90	551	96	515	198	11765	39615	9833	22946	23506	1144	7392	803	2709	1319	9538	10072	11525	10254	11388	1246	2412	5156	6475	2786	12916	15142	19516	10273	39877	190	354	712	192	646	18439	57212
LC-QTOFMS	DGDG O-36:2|DGDG O-18:1_18:1|[M+CH3COO]-	Peak area	4011	3213	2449	1500	1602	314	373	123	213	232	259	200	269	147	205	364	7520	2528	5303	4889	851	5494	857	706	716	924	4344	943	1092	1083	1323	801	5145	2890	2899	4713	1289	894	4741	10290	415	477	257	1655	324	3750	24023
LC-QTOFMS	DGGA 32:2|DGGA 14:0_18:2|[M-H]-	Peak area	15309	14068	16084	13931	15478	7304	6631	7774	1866	7842	1567	1364	5774	1577	1544	13820	3477	10546	4239	13472	11745	11098	11361	3367	10098	12173	12416	10242	12507	13520	9710	3663	2894	3207	4019	10045	14147	15252	12818	11835	10261	11023	11837	11244	2990	23857	22594
LC-QTOFMS	DGGA 34:2|DGGA 16:0_18:2|[M-H]-	Peak area	33315	23592	32182	35584	37853	13436	18345	15305	13912	16583	16687	13560	16086	14473	13785	34859	41894	25053	32461	35810	41993	40891	32488	32343	38627	35274	27934	37208	33952	32791	20868	31954	21929	28492	35971	26277	37125	43232	35894	43413	19572	20547	19312	19595	19860	19901	23723
LC-QTOFMS	DGGA 35:1|DGGA 19:0_16:1|[M-H]-	Peak area	18324	43934	28381	52513	58395	419	426	461	526	514	2517	5397	559	733	2523	10637	34506	9724	15465	33970	24197	18754	22555	10167	20196	21969	18037	25987	17902	18092	17480	6241	53915	27874	15447	17806	17319	21201	17690	42250	587	1122	2016	619	1117	17393	60159
LC-QTOFMS	DGGA 36:2|DGGA 18:1_18:1|[M-H]-	Peak area	21085	17669	22976	27375	22767	10318	13034	9596	10632	9985	12507	12656	14752	11770	10833	16712	17089	10176	17714	15815	22632	19449	26166	24156	15969	22733	20848	19370	22053	19280	9380	16500	10910	11854	16006	8894	16691	18585	19288	18621	10422	14394	14939	11572	11828	11503	16440
LC-QTOFMS	Diferuloyl putrescine	Peak area	11993	3184	8244	8517	4509	31239	46008	44596	44954	45904	32858	29060	23060	26273	30592	9288	4828	2626	7672	3237	3378	6627	3134	3375	19632	40007	28902	4057	5812	4085	9960	5789	3129	6912	42596	3674	11272	9311	27140	10875	28331	47476	37823	35792	49468	8524	24816
LC-QTOFMS	DLCL 32:0|DLCL 16:0_16:0|[M-H]-	Peak area	31458	31472	31869	33509	29908	9266	11397	11942	11158	9195	6739	7088	7825	6152	5786	21077	30702	16722	23638	24774	33270	30099	37051	34664	30965	27520	30921	37737	25412	38481	14974	28981	18192	17259	23838	16968	22549	20589	18416	21676	9899	11993	16303	14657	12500	20127	21252
LC-QTOFMS	DLCL 32:1|DLCL 16:0_16:1|[M-H]-	Peak area	7770	8758	7951	9843	9047	4864	5146	4789	4137	3879	3332	3026	3461	3553	3085	6234	7739	5994	6567	6949	10085	9730	8506	8507	7565	9737	9203	12717	8142	9786	3562	7068	7063	4541	7559	6018	6823	8411	6158	8740	3472	4533	3518	4074	4463	5263	5629
LC-QTOFMS	DLCL 34:1|DLCL 16:0_18:1|[M-H]-	Peak area	21803	29123	23831	30368	20383	5498	6243	6861	7250	5340	4288	4622	4895	4351	4425	15438	27133	16842	22000	21174	20298	18888	21428	18669	21203	20315	30374	29997	19030	39679	6565	17004	12938	11715	14790	14373	15888	14950	10310	16470	7695	8511	7633	9686	11720	10539	12071
LC-QTOFMS	DLCL 34:2|DLCL 16:0_18:2|[M-H]-	Peak area	19415	17012	18561	22884	19826	6840	8303	7144	7837	8200	5249	5302	5301	6872	5601	16496	18873	12571	17340	16736	20275	15981	18369	20261	17921	18024	15768	22962	17826	19762	9972	15020	11198	12243	15763	11714	16473	15607	15650	16167	8512	10710	9505	8443	8920	12776	13278
LC-QTOFMS	DLCL 34:3|DLCL 16:1_18:2|[M-H]-	Peak area	10638	7362	13706	15223	11380	10226	8936	8187	8133	9483	5839	5888	6111	5622	5893	11049	12005	9461	17566	11146	19212	13184	13346	14478	12011	13010	11855	14556	13103	12628	7393	13967	9582	10828	11548	6872	12860	11022	11697	13812	8410	10608	7871	6586	11118	10549	10795
LC-QTOFMS	DLCL 36:0|DLCL 18:0_18:0|[M-H]-	Peak area	13618	15987	12604	10439	11605	4761	5995	4496	4971	5195	4835	4041	5266	5088	4560	8932	15633	9976	13317	12853	8801	8378	9750	7268	8061	12931	15825	12916	13394	18357	6449	10348	8216	9853	8943	10770	13741	12126	7604	9187	5485	8142	7329	7058	7556	13233	12565
LC-QTOFMS	DLCL 36:2|DLCL 18:1_18:1|[M-H]-	Peak area	27237	26199	25640	30300	27445	5744	7136	6810	4817	5829	4759	4976	4575	4705	5629	19787	26989	25107	26044	24966	26146	20934	26843	15509	26685	23456	32345	32667	27100	33486	8603	22144	14093	16043	15721	20922	20725	21981	14476	21712	12990	14955	13883	14085	12061	17235	17478
LC-QTOFMS	DLCL 36:3|DLCL 18:1_18:2|[M-H]-	Peak area	24369	19427	25977	29233	25987	8654	10094	8959	7035	8555	6503	6841	7648	6094	6037	21190	22672	16348	24599	20725	28632	23538	25316	25266	23957	24737	23377	32338	25147	26634	12643	24663	13431	17673	20415	14005	18840	19974	22093	21746	12061	15083	13189	13090	12317	14714	16244
LC-QTOFMS	DLCL 36:4|DLCL 18:2_18:2|[M-H]-	Peak area	214558	130507	222604	215157	165875	49637	47479	47344	36418	49628	39393	39846	46537	40698	39832	154603	154785	146084	196459	142770	231504	186715	220877	190318	188173	196270	177290	258522	179292	191181	92563	205023	114627	137782	186442	84109	153167	150290	177916	164461	75639	97233	74436	71313	67287	115999	121645
LC-QTOFMS	DLCL 36:5|DLCL 18:2_18:3|[M-H]-	Peak area	10312	6230	10765	11651	10236	4067	4579	4779	3973	4295	3644	3654	4364	3870	3724	10088	11236	7330	8945	9164	9948	11570	9685	9946	10337	11779	7715	11819	9067	11333	6410	9368	7605	9227	9539	6288	8242	8996	10139	12945	5743	6120	4591	5738	4266	4836	6324
LC-QTOFMS	DLCL 38:5|DLCL 18:2_20:3|[M-H]-	Peak area	7912	6835	8152	8520	7606	3754	3744	3441	2597	3930	3827	3926	3769	3533	3625	7236	7043	5699	7615	6045	9403	6356	6996	7417	6266	8319	8948	8744	8530	9269	4095	6378	4725	5094	6264	4822	7989	8153	7590	7970	4926	5506	3986	4166	5080	6169	4965
LC-QTOFMS	Dodecylbenzenesulfonic acid	Peak area	6824	7143	7222	9131	7331	7986	7248	6885	8547	7293	7596	6646	7540	7131	7025	7671	7212	7632	8790	6685	7370	7207	7541	6434	6968	8747	8542	7748	8791	8615	7322	7307	6312	8331	7399	6521	8378	7092	8477	7413	6017	10435	7148	6970	8350	8596	7063
LC-QTOFMS	FA 13:0|[M-H]-	Peak area	53249	72641	53242	82555	105158	28939	29710	27978	33356	27866	26431	26354	26361	24898	25695	68304	126253	45023	71243	77878	68761	68567	48783	41554	41741	62999	46568	55253	68502	62295	52039	66663	50197	58378	58616	59741	126868	101619	76420	134541	24666	26772	24500	24030	77521	52577	66541
LC-QTOFMS	FA 14:0|[M-H]-	Peak area	444880	536154	413537	750065	927536	249087	231924	229333	242510	220426	200131	192923	204107	270114	193722	621890	981400	342883	593660	655212	566716	691213	405910	438935	370978	634964	413677	483355	668980	495490	438870	515059	347123	503810	435335	458722	946566	764903	719815	1093269	206708	285315	202395	186395	753756	479784	574188
LC-QTOFMS	FA 14:1|[M-H]-	Peak area	11070	24927	24419	13344	6426	2658	6696	1634	6848	2192	5998	12590	4989	7557	7560	25310	4429	9284	12688	4372	23875	13787	12586	12389	11268	27548	21829	26435	14158	23166	10748	25360	20868	12983	24917	10588	18108	32743	16101	15233	13408	3203	12141	7831	29511	21189	3668
LC-QTOFMS	FA 15:0|[M-H]-	Peak area	633748	1476850	640394	2129936	2175854	14780	13742	15481	15421	12633	13782	12430	13121	14950	19533	1649386	4209114	554707	3018143	2539704	1419091	1993018	749639	1390737	403155	2128497	1126776	1046882	1937255	1628644	282882	1880925	491607	1030941	1032235	668850	4490782	2623994	1957844	4812582	107775	142781	59680	98208	316214	269380	1273241
LC-QTOFMS	FA 15:1|[M-H]-	Peak area	44328	58894	56665	72188	116938	16269	14768	13375	16974	14430	2531	13120	11040	11100	12451	33021	7568	20988	38188	7373	40499	40933	28225	23871	9748	74913	39278	16625	58249	46482	23810	38974	9336	37013	35589	37275	67636	53966	54240	67009	13938	15957	13299	12458	41747	28112	33514
LC-QTOFMS	FA 16:0|[M-H]-	Peak area	8326003	6931338	10315621	10256364	11851332	5116422	5150982	4842838	4402486	4979804	4063904	3909140	5089280	5160382	4084507	12327699	10789688	7923633	7652148	10072877	11959792	13759621	8804550	8994237	9765819	10285905	9215167	9926642	11350141	8505291	7239048	10270817	6312943	9832127	10108484	9941741	15438403	15580040	12753417	13582079	6061451	6907302	5248490	5371316	7315702	6594040	6806632
LC-QTOFMS	FA 16:1|[M-H]-	Peak area	707515	494582	728732	847614	1005210	499328	419710	388737	293376	258224	156395	159388	172246	180214	164296	851820	977285	458954	804919	816801	1088218	1036796	573954	523242	751838	1078544	729506	896947	1081941	794749	372524	726935	397285	630162	676462	598168	1376492	1249136	1106796	1014637	295143	424075	264536	262170	514968	395685	443748
LC-QTOFMS	FA 16:2|[M-H]-	Peak area	613	166	212	277	432	267	134	43	524	12	105	204	146	210	163	1151	6818	554	7700	2448	3239	1444	1901	604	774	278	385	208	787	268	254	124	59	542	293	420	655	407	258	902	29	123	88	91	167	238	175
LC-QTOFMS	FA 17:0|[M-H]-	Peak area	474306	811373	746717	897245	1088073	134882	140653	133697	127676	131747	120075	100097	122009	135029	109609	920030	1071880	674917	783312	979954	907844	652068	537373	341364	624283	777467	585224	752941	643948	605222	300396	705184	458224	614832	527316	772882	1438870	1298789	806357	1196809	224002	305346	199841	174417	660149	618689	635007
LC-QTOFMS	FA 17:1|[M-H]-	Peak area	138066	142398	161315	207909	233801	47067	43254	42033	39947	42018	35835	34139	36842	39066	37118	188271	284970	116306	207271	237054	201480	196399	139967	103500	154226	220519	155109	181512	196561	177584	79954	139789	90282	128309	130065	134520	257869	255961	210870	229786	71288	97382	62246	63049	187420	139485	128206
LC-QTOFMS	FA 18:0|[M-H]-	Peak area	6629494	7877161	9103979	8251860	9677706	2952175	3243140	3068981	2879799	2635724	2748241	2248746	2669792	3137782	2522020	8758260	6568168	6480880	6217567	5994936	9146447	9483713	6886769	5679376	6222072	7826544	7766836	8427528	7096636	7001959	5340340	8320139	5652370	6599600	7124195	8678558	11155362	10535120	9779883	11683248	4056462	5189478	4374184	3744874	4674800	5819611	6023158
LC-QTOFMS	FA 18:1|[M-H]-	Peak area	17856552	14338427	21507558	21010972	26602492	1182464	1167141	1125386	916870	1132371	1626985	1367339	1321892	5118140	1478255	9556605	20018952	15287045	8081202	18683978	25051034	27541892	16335633	15621560	18298632	21658948	17104444	17810902	19299130	18148618	10588782	15057223	9790440	14275563	12518331	16015057	31545920	33701908	23922748	28790014	8383054	9390163	8475505	8343238	9532929	9121730	10967241
LC-QTOFMS	FA 18:2|[M-H]-	Peak area	12193934	6590474	10356673	13405974	13397605	5397927	4775418	4838123	3933363	5344653	4166159	4105961	5552758	4806346	4155078	14529847	10007742	8738235	13374254	9946719	15476453	13784221	11588226	13434608	13139328	14075433	12638941	11569430	15346415	11876540	9403642	15232852	8865894	13645073	14989337	8282971	12913738	14994631	14003297	12506290	6890100	8796540	5900690	6530060	6693450	7479382	7639204
LC-QTOFMS	FA 18:3|[M-H]-	Peak area	1430108	346058	896191	971197	1026474	346536	279213	289710	200512	356561	244650	268217	331249	309352	248129	1498974	1174941	546149	1459531	1146879	1632212	1951428	868244	1050216	1319137	1707295	1104931	1224444	2125030	1294529	660450	1379213	688523	1454751	1531773	864174	1964158	1447628	1788384	1149435	461834	670795	394895	472554	462801	515083	573666
LC-QTOFMS	FA 18:4|[M-H]-	Peak area	31508	13195	19393	27890	29099	8938	7043	6807	4740	8250	5847	5190	7387	7140	5316	25078	28400	11450	29800	23219	35135	42710	20003	15642	27271	38703	25396	30972	51723	28479	10476	24021	16386	24720	25212	17871	46407	33724	36372	26310	11435	15895	8559	10308	13830	14255	10831
LC-QTOFMS	FA 19:0|[M-H]-	Peak area	285485	292863	381214	310552	394461	61833	78287	58779	46777	52770	61980	56045	63441	69086	52203	441004	303228	300423	265500	298209	393172	309839	289969	165854	277239	379812	312962	324334	293511	293119	141865	358009	194451	251089	266523	396448	592691	558746	431169	472564	124469	159672	131972	143110	181019	332962	249049
LC-QTOFMS	FA 19:1|[M-H]-	Peak area	119432	124159	151602	136352	170562	31064	31960	31591	29175	29488	30807	26308	30599	27990	27639	139210	151330	85582	129334	144616	180402	149800	120751	104697	134517	165914	112090	141968	138935	42696	64293	110902	70632	86612	97654	105182	174849	171876	158396	143220	27543	35214	27990	101283	59546	114679	126520
LC-QTOFMS	FA 19:2|[M-H]-	Peak area	22324	15622	20717	22990	26849	7996	9542	7493	8283	7678	5821	7297	7482	6582	6920	21948	21766	12286	22871	18987	24194	27052	15238	18947	19092	23951	18925	20649	21292	21973	17520	23508	17083	21904	19998	19921	27538	29659	26451	27927	9084	11862	8463	9694	36750	26035	20696
LC-QTOFMS	FA 20:0|[M-H]-	Peak area	1319205	889638	1525880	1357597	2044161	385274	431479	327402	296394	349575	405889	395224	446784	465228	322596	2273279	1557369	1243922	1262964	1556490	1412275	1450649	1248802	1005760	1483257	1590699	1088248	1391442	1346427	1207753	719675	1576060	837969	1396891	1501540	2074406	2301767	2380113	1838856	2320266	572545	708563	634048	844090	740805	927973	974187
LC-QTOFMS	FA 20:1|[M-H]-	Peak area	1897441	1349612	2437237	2133476	2897270	495801	508082	464720	417515	565398	466921	471786	525201	501041	427820	3095167	2426817	2036734	2119419	2430838	2637359	2828022	1794098	1692519	2614496	2547043	1747737	2445638	2365460	1938422	1108063	2115684	1205460	1896204	2002419	2147479	3404474	3346952	2777151	3243502	795433	1032582	806693	910825	922719	1232071	1360706
LC-QTOFMS	FA 20:2|[M-H]-	Peak area	386439	478144	523340	750272	912094	52317	55453	50053	17194	22001	46113	51882	50102	48268	17662	1406478	892419	852807	767877	1278445	834553	800223	428371	226763	534709	480782	296718	458376	363244	332178	177003	330962	218057	299973	312868	744636	1066053	921076	504958	1195465	90620	123472	84177	90905	136160	665528	1260446
LC-QTOFMS	FA 20:3|[M-H]-	Peak area	956159	1179858	1212618	1889341	2023503	157540	166009	145833	104495	143971	116603	146454	128569	115525	138273	1812244	2309531	718133	1936641	1840530	2295202	1218152	1466629	701976	1057800	1306957	960260	1321826	999173	865803	365259	836263	451339	1300572	729331	1235886	2611239	3054490	1707082	2642580	288643	385244	201543	186254	282001	230820	815445
LC-QTOFMS	FA 20:4|[M-H]-	Peak area	1643566	1305218	2043703	2555209	2162650	496462	346488	328608	197028	309618	307336	399769	384311	329360	379850	1822782	286085	655347	2371598	702456	2841600	1349509	1132608	2124617	1174150	2234249	1971159	2346714	2477522	2043682	899663	2263926	1380964	1376307	2074488	909488	3067294	3175363	2494016	2685119	983575	1439234	737283	705103	996070	692837	427574
LC-QTOFMS	FA 20:5|[M-H]-	Peak area	586033	267501	485583	657566	636161	189751	152937	151275	92758	161041	98089	123953	134762	119401	120451	463939	209285	158246	587209	200104	905940	638024	317819	623438	440328	782810	531307	636241	995558	670025	266967	673308	340165	440194	615803	311732	1015695	951367	979542	678021	257440	382291	198218	230790	354935	157956	132074
LC-QTOFMS	FA 21:0|[M-H]-	Peak area	422688	356131	462798	331200	663526	143052	213613	107555	91681	82897	152254	164676	160619	195182	111863	958626	493682	440275	343294	514159	396883	372793	552586	263267	467582	518896	375355	364932	309366	382454	178538	538434	216390	387408	466776	882424	621011	629921	389471	573284	174556	206702	227182	359009	240691	355308	270797
LC-QTOFMS	FA 21:1|[M-H]-	Peak area	60044	48819	68812	54109	100392	25297	26723	19926	19540	16824	22493	19625	21201	22956	17786	106038	61013	56032	51077	65193	66961	63786	66051	41368	76339	64076	48201	53617	51182	51286	32901	72272	37237	52438	64308	104846	88695	88778	60471	79133	25823	28551	28135	37956	112753	57652	47256
LC-QTOFMS	FA 22:0;(2OH)|[M-H]-	Peak area	667404	557996	681251	439814	720769	112934	123207	105619	102179	112271	119751	117869	123478	109169	115743	648643	374481	569335	459150	387920	673687	487473	296709	195559	521132	812392	415705	780546	437977	394923	406261	606057	606249	567644	571939	786640	782562	826475	672514	803498	280288	233998	219788	214916	213586	449579	423591
LC-QTOFMS	FA 22:0|[M-H]-	Peak area	1266972	949649	1535153	1246124	1959179	400294	475993	342597	318252	338577	396371	424147	461306	449246	322445	2242835	1495463	1286248	1146256	1464628	1426946	1427403	1209196	912821	1430263	1614236	970131	1388469	1173229	1202948	875967	1644193	973528	1353590	1561040	2088869	2212955	2520053	1783606	2398244	556867	641711	598871	795135	646512	879890	810051
LC-QTOFMS	FA 22:1;(2OH)|[M-H]-	Peak area	28760	24415	33096	26084	40024	5180	5896	5666	5446	5792	5060	5054	5843	4978	4084	25042	17286	23262	19613	16490	28442	20117	11945	10407	22647	35607	17664	32635	20288	17153	19761	25701	27396	25307	25541	31307	34722	39899	30734	37556	14074	9521	8588	9277	25266	19749	18924
LC-QTOFMS	FA 22:1|[M-H]-	Peak area	1078475	664070	1309453	1198233	1961481	245124	251192	221878	205704	264985	222018	222518	244739	230167	199857	1828123	1299770	880802	941710	1242552	1179097	1246825	878698	858045	1362430	1274490	781672	1194276	1131747	977764	606218	1182270	720180	1061909	1198881	1460733	1781072	2001961	1633351	2191959	348750	426898	387115	471402	465185	576370	619269
LC-QTOFMS	FA 22:2|[M-H]-	Peak area	17605	30910	40355	100115	95962	2900	3060	3064	3801	3636	9967	12117	10844	3451	3688	93547	51171	74058	44501	59060	70837	93374	37965	30522	50115	72760	45439	61721	49119	46111	29970	44119	30819	37837	44682	57995	144063	108960	75681	137161	14623	21388	15817	6556	57814	50646	150040
LC-QTOFMS	FA 22:3|[M-H]-	Peak area	77418	141023	151692	229322	204798	8938	7756	7844	7447	7803	7636	8860	6289	7590	9088	228766	101279	227267	107446	178523	144268	182381	60296	19476	87561	107810	60012	78888	45054	50167	20027	31860	23160	27161	32164	88174	246455	204198	88983	231422	11387	19783	12195	12848	23304	119159	320469
LC-QTOFMS	FA 22:4|[M-H]-	Peak area	112041	132851	169964	188278	243556	33027	38298	36582	27024	29315	38427	35631	34381	35505	43612	409607	312728	139273	380379	336684	396220	388416	197074	96707	143947	98376	81559	321551	248073	272215	69925	141429	95353	127694	132421	384874	283772	541714	376406	544321	53523	82175	48113	56910	65024	132120	376025
LC-QTOFMS	FA 22:5|[M-H]-	Peak area	344044	293235	320078	468935	651332	33598	33431	31681	24939	34957	11144	12960	11860	24198	28617	514198	867666	193428	560827	255641	574508	404812	381164	139683	314355	346100	245305	346851	352812	306437	76509	169200	96595	377737	169971	388573	627559	853802	412018	780554	63976	88960	53825	60811	90033	351795	227010
LC-QTOFMS	FA 22:6|[M-H]-	Peak area	961784	562369	990358	953257	1025032	267199	240603	226007	158623	229501	202506	226338	242144	197315	219856	664205	475213	302702	866674	352259	1482397	888197	717762	1017856	764719	1341189	1022165	1277477	1505961	1316501	536103	1340937	724335	715304	1210201	578055	1633460	1615763	1558315	1241542	507890	781613	419320	450976	615766	319477	209328
LC-QTOFMS	FA 23:0;(2OH)|[M-H]-	Peak area	33970	29480	45316	39517	51779	10301	11406	10496	9395	11330	10088	9774	10705	9905	9033	56522	43919	41600	39246	45750	51761	50404	33777	30019	47820	45575	33065	43890	40865	34056	22357	38016	24908	34488	36552	40590	69162	67839	52940	60514	15081	18837	15037	17305	29819	28341	29848
LC-QTOFMS	FA 23:0|[M-H]-	Peak area	589716	445910	631171	516249	835320	173975	243375	170003	150246	157877	181125	183823	201520	194077	154767	1061797	658908	593460	584791	634977	674452	639066	504610	368184	589480	798515	444182	649015	514934	536502	435174	806760	483795	643322	761238	968451	1103761	1161486	865646	1050004	268545	307296	269765	348325	304697	457280	405849
LC-QTOFMS	FA 24:0;(2OH)|[M-H]-	Peak area	1022224	799319	981767	688233	920408	265293	311108	264282	268527	269330	294743	289800	306566	277433	298814	985960	656432	868775	764390	690495	1054585	859408	654135	448861	838381	1136424	714505	1106902	743163	763545	611539	881827	903277	901605	888914	1134498	1018635	1036785	933366	998768	545292	492109	445510	465861	430680	849769	759830
LC-QTOFMS	FA 24:0|[M-H]-	Peak area	1890704	1319312	2154674	1878202	2764293	561975	736512	560309	517440	523813	538781	573989	644590	611530	467263	3145486	2186451	1850194	1846243	2226565	2526641	2586383	1781398	1560024	2112462	2728210	1541766	2318120	650040	812924	1406420	2502603	1595182	2109257	2452424	2900104	3539532	3879339	3031526	3941784	836432	990336	856635	1124740	991105	1281108	1301084
LC-QTOFMS	FA 24:1;(2OH)|[M-H]-	Peak area	607486	469682	632998	396737	509849	61737	69557	70041	57372	80138	56830	59107	61699	57013	51935	379610	248857	356056	325261	283308	403092	271579	192135	124024	340368	601469	320402	571658	331814	291157	238283	371510	429056	326438	321697	525489	511465	510620	445697	526364	219983	162555	169565	155067	171370	359348	321184
LC-QTOFMS	FA 24:1|[M-H]-	Peak area	1117883	727622	1293342	1029808	1789461	171123	184544	177553	139216	186203	137682	133943	164091	147418	118361	1937735	1226177	954940	868830	1223424	1200083	1187687	662858	713134	1210567	1245653	580828	1161713	884823	825343	869204	1384576	1006247	1249452	1411106	1748997	2037812	2469032	1841027	2455596	277342	297734	359006	413911	324741	573332	567204
LC-QTOFMS	FA 24:2;(2OH)|[M-H]-	Peak area	46182	35040	47117	33787	42659	4865	5195	5299	4034	5537	4509	4572	4346	3570	3746	20517	12681	22342	19374	15117	29970	18571	10755	6602	27655	43975	20939	42461	21115	16310	19733	32176	41241	28927	24626	39655	34387	35528	29924	39955	21342	10146	11813	10242	24305	21077	21200
LC-QTOFMS	FA 24:2|[M-H]-	Peak area	45827	33409	50325	45995	70107	10731	11090	11350	11107	11186	9981	10442	10415	9001	8488	66808	41235	41239	37540	40926	58448	55983	29653	24280	44541	57685	28933	55423	36467	32593	46807	70456	49345	54106	68723	73305	96909	109888	82489	101383	15553	17569	16110	16778	38070	34773	27252
LC-QTOFMS	FA 24:3|[M-H]-	Peak area	11563	10510	13721	15359	15302	3497	2626	3550	3404	2883	2622	2995	2141	2455	3010	13630	11149	7243	9386	9110	14808	11757	6287	7368	7648	11746	9549	12201	8916	9039	8956	12519	9196	10898	11832	12559	18880	17177	14696	17495	3937	6122	4624	4161	17810	11548	10427
LC-QTOFMS	FA 24:4|[M-H]-	Peak area	17900	17170	24635	28148	29646	4168	3909	3728	3027	3954	5515	5384	3734	3755	4845	20898	17213	10039	21834	14664	28894	20211	11190	11916	16191	24066	19427	22064	22181	20845	11776	21779	14599	15947	20250	22157	35855	40077	28396	35697	8181	9560	6592	7560	16779	13508	16889
LC-QTOFMS	FA 24:5|[M-H]-	Peak area	21035	18330	23437	28831	28706	5339	5069	4764	4406	4587	4809	5642	5145	4821	4856	29307	26046	16476	25864	29581	30807	23203	17886	15924	17528	26753	20166	24901	23384	21517	12160	20846	15152	19614	20837	24323	40504	42878	32047	36928	8344	11804	8387	7628	12893	15629	16831
LC-QTOFMS	FA 24:6|[M-H]-	Peak area	30889	28901	37772	45107	42669	5488	5816	5830	4646	5677	5069	5958	5840	5333	6214	20522	12585	12535	26046	10339	37849	26982	21812	20124	20334	40720	27451	31976	32957	30120	16132	33530	21913	22497	30171	19419	57182	52316	46600	44344	11436	17069	9834	9582	16360	16373	11478
LC-QTOFMS	FA 25:0;(2OH)|[M-H]-	Peak area	163598	120184	152875	119620	146281	63407	71167	62003	59934	63153	77823	71282	75983	67769	67682	182861	130742	166380	167191	153925	194756	159906	132257	90413	162598	202598	130775	175420	120354	133372	108027	149000	146199	166065	173239	186341	173648	188355	166142	164208	107178	104194	84142	87256	82802	156940	149400
LC-QTOFMS	FA 25:0|[M-H]-	Peak area	493911	338342	537159	430638	636612	184247	249290	177206	161140	168437	188393	192903	219399	205849	164721	864902	524828	490348	498577	564353	558076	550959	462857	401804	534297	701686	433474	585297	518124	546234	311708	623560	350606	525640	613030	779553	896180	974054	762172	883219	255355	303078	249405	325802	291294	374165	351580
LC-QTOFMS	FA 25:1;(2OH)|[M-H]-	Peak area	34610	27002	35271	27230	32433	10176	11295	10066	9861	10295	10473	10114	10059	9109	8762	32026	24852	24794	26903	25706	31262	25465	19880	15643	26515	35283	21797	33011	23105	22313	18940	30267	28152	25324	28529	36641	33997	38163	31783	36349	22968	16336	15589	14542	28288	26550	26649
LC-QTOFMS	FA 26:0;(2OH)|[M-H]-	Peak area	154002	129438	147987	113279	138977	61797	70459	59248	60858	56929	65622	60887	69800	62667	63497	194572	130734	165889	145956	147902	178668	162028	144715	99992	150761	167622	127347	159310	118046	143417	113715	157837	141225	144933	162763	183817	169609	177242	150795	157264	104520	94549	87704	99897	83662	157180	154479
LC-QTOFMS	FA 26:0|[M-H]-	Peak area	1072499	182548	1162602	365441	499332	128304	178112	149312	346422	344660	358030	391899	432689	417747	321225	1854638	1227560	1098986	1113043	1292246	1444642	1351920	1004901	827082	1116148	1506410	848533	1316154	1062315	1193064	832324	1543945	902103	1268460	1513972	1836318	2189841	2518442	1850653	2299451	533528	613703	537390	665040	613579	756498	731820
LC-QTOFMS	FA 26:1|[M-H]-	Peak area	183529	126752	220035	166688	279887	39792	47187	40610	30215	39056	36758	36694	40836	39850	29948	331017	222476	151864	161137	226761	187977	198815	149180	132130	203163	232957	127539	202827	171191	181857	114947	221458	131998	174358	207475	294548	327633	374184	266165	393964	57327	67042	68704	91526	75990	111026	110056
LC-QTOFMS	FA 26:2|[M-H]-	Peak area	19190	10197	19009	14717	19410	4343	6387	8207	7348	5550	5305	6254	6371	4714	3673	21263	12798	10266	12761	14076	16952	16569	13875	13218	12200	15688	7510	15055	16568	15260	11996	17317	14676	14311	14743	20022	23981	28043	22861	25834	7631	7180	6109	8142	11887	15612	14937
LC-QTOFMS	FA 26:4|[M-H]-	Peak area	13044	24196	18978	29703	32892	2441	4315	2258	2496	2131	2340	1815	2473	2460	1338	27048	76802	13958	63804	55906	32600	21286	9332	18579	12350	22761	23719	20135	21791	24644	7949	16737	5572	13778	15509	18674	40257	26862	19187	35484	2074	3761	5915	2806	8358	13015	16489
LC-QTOFMS	FA 27:0;(2OH)|[M-H]-	Peak area	35182	25729	51065	43972	64682	12136	13421	13066	12448	12654	12399	11575	16154	15666	11947	76532	53191	37700	39648	43273	30771	45883	30527	33847	35149	34881	22302	39403	30188	39753	27323	38638	33040	35434	44547	47444	57033	71517	42977	70728	22241	19082	20098	25244	16902	25113	25411
LC-QTOFMS	FA 27:0|[M-H]-	Peak area	77181	57170	85003	68017	99951	29352	38328	27086	26316	25207	28789	33449	35045	36602	21870	146001	99043	69233	78257	100483	76296	26696	74956	63561	76693	35052	20312	21073	13886	23044	44931	98927	53699	76115	89971	114357	129897	141426	103751	127481	41509	46720	42299	53719	39728	60149	57853
LC-QTOFMS	FA 28:0|[M-H]-	Peak area	425825	62887	120169	116404	154248	57152	79901	171797	176995	68885	178389	185546	205784	73830	161231	765802	598307	395414	554325	581574	501752	493611	410878	418319	408429	585728	331000	463191	450202	491413	252805	479751	290710	441800	526684	568860	807599	829307	696806	749520	258829	311486	256543	323767	297614	327315	314885
LC-QTOFMS	FA 28:1|[M-H]-	Peak area	37296	90565	46152	93632	61107	10979	14399	24054	21887	19580	30730	36417	37872	39596	22503	238762	133252	115608	88384	135522	83835	85196	132388	64728	98036	156768	100059	138500	95180	130673	48046	138502	62149	89752	104161	196869	171646	198921	115628	175588	35257	43908	49427	72388	47957	81728	66904
LC-QTOFMS	FA 29:0|[M-H]-	Peak area	65272	43439	64866	52736	75066	27487	37094	28113	28472	27057	29670	29823	32646	30665	24706	108765	83269	64319	75016	85362	69909	71615	67106	61148	63581	94104	58859	75534	71476	74382	39365	80787	47820	63788	77272	88869	115446	120224	94343	105575	41101	49474	40979	51667	45225	55432	52879
LC-QTOFMS	FA 30:0|[M-H]-	Peak area	440059	290747	439155	382592	528872	204611	274333	213535	222440	220924	207614	213513	229952	218184	190874	669766	610585	409815	548853	560661	491515	533418	413688	401599	417080	622878	376313	528195	472589	560137	283960	514600	329302	451650	519189	607810	771420	807301	649254	753531	297107	339269	286877	347921	336191	373684	393520
LC-QTOFMS	FA 30:1|[M-H]-	Peak area	88383	199611	100336	182909	316404	66782	81640	50564	48171	41991	83064	93420	101912	101619	55391	540201	313618	249919	208105	306847	169761	166393	296405	142089	190409	333668	233625	275310	53095	108450	95558	292455	129736	188090	214680	379759	378339	403299	238095	312641	83498	105427	112158	164869	118169	185577	154948
LC-QTOFMS	FA 31:0|[M-H]-	Peak area	14896	10807	50929	42494	56979	25936	33778	22858	21318	20951	20704	23483	24772	25040	18668	65060	49554	41641	16035	48230	12317	11445	12865	9606	10015	15817	8719	9954	4938	10081	7218	59557	35689	47901	56227	57694	73326	73289	7369	15511	27289	33408	30997	37306	32319	35652	37890
LC-QTOFMS	FA 32:0|[M-H]-	Peak area	248009	172573	234831	197622	274332	129890	168358	138534	139115	147575	141857	138371	149195	149403	132555	350394	307520	239510	298346	280687	259446	280922	246343	249292	249992	386665	241071	334535	306224	337115	170820	295401	198460	267994	289253	340235	411861	433625	366725	388277	177927	217817	205767	228293	218044	210522	221246
LC-QTOFMS	FA 32:1|[M-H]-	Peak area	439469	423028	535176	378346	574077	138332	165906	98468	100103	83836	168040	197009	210962	207700	109771	857980	570794	487164	364197	565995	320336	303392	536578	234012	365409	649637	492558	591899	415868	590040	175341	559731	267301	332025	381428	680746	658885	679322	377843	556878	159207	213878	217548	298122	241107	392828	320116
LC-QTOFMS	FA 32:2|[M-H]-	Peak area	2186	2578	2810	2827	3134	1136	1181	949	3274	3327	3402	4577	4385	4260	3681	20009	14497	9619	10209	11405	9097	9648	11262	6704	10080	15763	10910	15414	2492	12809	6680	13320	7635	8771	9925	14771	16074	18073	11955	14126	4074	5375	6533	6020	7011	10045	8752
LC-QTOFMS	FA 33:0|[M-H]-	Peak area	70122	47476	59688	50035	58726	34765	42836	30307	31785	28264	32711	34749	39036	39669	25982	87527	63792	61445	73883	71769	56281	55770	63478	52058	60536	86293	65651	67213	64055	71066	35683	71542	41245	57084	62478	72019	84264	78689	65227	68243	49898	56300	58187	53764	56827	62120	57921
LC-QTOFMS	FA 34:0|[M-H]-	Peak area	168396	109537	147622	124606	159325	92301	128319	102504	103259	103578	97992	94090	101367	95539	87774	222957	198232	160245	212628	181671	169667	183056	159349	159435	146958	217841	151034	179503	171782	190880	103495	173264	114018	154777	176935	178095	228820	235072	186854	210753	133008	174153	149661	161664	159380	147784	141815
LC-QTOFMS	FA 34:1|[M-H]-	Peak area	832205	796489	960112	669364	1001901	307079	390776	237602	234930	191890	347152	377596	432723	448867	231083	1362178	956084	891705	704621	962002	649027	651891	1057730	533537	789774	1390323	1137727	1340512	961480	1268146	378465	1126282	525484	728015	820295	1338194	1331487	1297071	795988	1060523	363430	449835	500290	636500	497382	725172	640958
LC-QTOFMS	FA 34:2|[M-H]-	Peak area	5267	4737	5489	5677	5927	2187	2692	1769	8455	1948	3295	3766	2788	3140	7433	44769	9855	6653	26018	31746	20854	21246	29272	18827	21770	38814	28425	38843	6065	37135	14985	31043	17874	22086	25005	38979	39030	43703	28483	35586	11030	15840	4293	17727	15493	22697	21769
LC-QTOFMS	FA 35:0|[M-H]-	Peak area	21975	16109	18761	16605	19009	10097	15603	12364	11169	10353	11965	11814	12612	11878	10278	25934	20850	17804	23422	23420	21872	21495	20422	16991	18872	25807	20875	22797	21449	23141	13235	21841	14036	16387	20276	19954	25601	24482	19327	21574	20267	35206	22673	22853	21981	20524	19933
LC-QTOFMS	FA 36:0|[M-H]-	Peak area	49852	30478	41591	35587	47265	30335	39615	32387	34521	31777	31277	26476	32501	30955	27088	56223	54306	42576	71022	55558	50178	53963	50094	46374	42833	53137	42344	49698	48026	54649	30153	47460	34744	42133	49737	48440	57168	63127	43692	51549	46968	70522	51759	52405	55290	48651	47295
LC-QTOFMS	FA 36:1|[M-H]-	Peak area	562713	472519	598056	400292	537679	201165	303747	181650	180303	155669	228594	250693	295172	292098	166797	769059	556111	489270	518113	567498	436515	420452	565244	332470	432657	784595	608939	669339	514843	679721	234767	613056	289818	394268	473208	622026	733443	672264	465932	534428	289034	382563	361746	440473	384853	460140	444556
LC-QTOFMS	FA 36:2|[M-H]-	Peak area	19857	15392	20853	17091	20053	8217	10729	7403	7302	7378	8802	9412	10554	10237	7219	29832	22604	19680	20387	22860	16053	15823	18477	15171	15376	25322	20300	22860	18512	24361	10730	22314	14251	15708	17850	23053	25229	27299	17464	21982	10497	13912	13690	15023	13989	17140	14654
LC-QTOFMS	FA 38:0|[M-H]-	Peak area	17467	13554	15097	12932	15857	12625	15190	13202	13219	12106	12884	11910	12743	13696	11967	22286	19132	16453	25898	18987	17349	18541	16442	15942	15018	17572	16115	17801	16374	18132	11572	16506	11979	15056	17179	14956	19252	19496	14172	16058	19195	30839	21038	19862	21275	17974	16808
LC-QTOFMS	FA 38:1|[M-H]-	Peak area	157219	140160	150988	115441	145390	70947	103910	62701	62438	53484	79305	79899	96753	99733	58675	180764	137012	136272	171616	165299	137611	118366	167188	111446	126354	209154	182524	187783	159517	189872	72388	176578	89848	111213	145261	151275	168869	170137	105855	128793	112605	154592	136898	145134	147785	160183	146319
LC-QTOFMS	FA 40:1|[M-H]-	Peak area	71241	64685	66702	50528	61039	32739	46405	28651	27763	24410	34294	36520	39544	46195	26716	93107	74399	57720	81304	71550	60815	55524	64224	46345	51390	88037	72390	77474	65113	73973	30697	69424	36422	45785	61227	62979	86663	73980	52372	54803	55216	78687	61323	62432	67484	66470	62582
LC-QTOFMS	FA 42:1|[M-H]-	Peak area	29745	25644	24835	21201	24262	15198	23608	14931	12538	11864	16446	17884	19007	21177	13533	34391	28430	20866	29552	27072	22801	24294	22735	20729	19615	32598	27878	25705	26418	28316	12879	28260	13702	18633	24568	23761	36954	25558	20509	21340	24103	39597	27665	26701	30348	29181	24803
LC-QTOFMS	FA 44:1|[M-H]-	Peak area	16915	13768	11670	10327	12257	9212	13477	7749	7688	5656	9162	11353	11235	13085	8637	17681	13068	9708	13349	12964	11626	12508	12809	11765	9970	16130	14199	13938	11667	13207	7059	14098	7407	10285	13823	11931	16326	11314	9028	10561	15044	18725	12200	13913	14915	15901	13932
LC-QTOFMS	FA 44:4|[M-H]-	Peak area	16053	15725	16280	15268	20347	17880	24370	12734	8745	8632	28272	24957	27553	38465	21112	30956	23487	14673	22781	20225	16990	16182	30524	16077	15761	16838	16280	22722	17982	18478	10689	18227	8988	15147	14045	18189	20570	21413	12262	15172	31177	27277	41630	43852	25122	14148	12323
LC-QTOFMS	FAHFA 22:0|FAHFA 2:0/20:0|[M-H]-	Peak area	8267	10235	11304	11904	16352	2804	3258	2398	2572	2438	2168	2138	1778	2069	922	12037	8598	8134	11380	8145	15406	13445	3495	3208	10237	15721	6975	10032	7969	5502	12785	15147	12797	18245	16522	15956	21666	22697	16550	23219	13970	5942	8448	6645	35290	13196	27786
LC-QTOFMS	FAHFA 23:0|FAHFA 3:0/20:0|[M-H]-	Peak area	8758	9468	12186	10403	35812	3672	2867	3428	3563	4022	2862	2573	3137	3313	3577	25626	13702	15906	15282	11408	28404	26840	4158	4342	18309	17928	6811	15851	9365	6012	24212	33171	23921	33854	41281	23572	39837	49950	30015	41353	10546	7016	6020	5640	30244	12528	15334
LC-QTOFMS	FAHFA 24:0|FAHFA 4:0/20:0|[M-H]-	Peak area	32414	36182	42739	42419	99931	899	642	1061	456	389	743	363	627	567	705	90217	39004	57078	58575	32772	40864	30616	5801	3167	64893	90635	27947	60361	39008	14207	30378	35717	30443	39515	45014	36155	55966	62919	53953	52485	88209	30566	43919	31659	66160	4251	87628
LC-QTOFMS	FAHFA 25:0|FAHFA 3:0/22:0|[M-H]-	Peak area	39815	37249	49517	38324	237564	2281	2049	496	1723	375	445	341	407	1739	366	187759	69361	127076	106558	48439	225694	186742	7559	3544	131336	131478	10189	129674	55638	19595	180968	263801	154074	247029	332214	185491	336307	398649	226162	297934	32583	10624	41749	29119	58598	2785	77454
LC-QTOFMS	FAHFA 26:0|FAHFA 2:0/24:0|[M-H]-	Peak area	97245	93368	128325	99748	500795	2377	664	612	404	410	2738	384	503	558	534	168246	68627	146105	132649	119272	285013	197729	18735	3677	155585	400959	75818	383617	158196	41736	169836	264606	187300	281724	338328	209815	324863	473648	306539	409395	225216	68469	106794	75007	122747	12893	194356
LC-QTOFMS	FAHFA 26:0|FAHFA 4:0/22:0|[M-H]-	Peak area	16494	21494	30505	20472	498024	488	432	398	408	633	491	650	320	380	997	517623	188383	355986	311865	121098	789652	702976	18746	1045	418685	400926	16572	384600	55041	11476	689781	893816	571771	857678	975261	808887	1192004	1497397	938104	1231871	35401	11539	19518	8407	13860	2467	25774
LC-QTOFMS	FAHFA 27:0|FAHFA 3:0/24:0|[M-H]-	Peak area	115663	76366	132937	79160	666092	5362	4967	3128	2428	3398	2610	1857	3585	3253	2312	594502	229350	437686	375953	129113	880711	737877	16333	7199	463042	419997	42501	486298	147959	31539	585369	937664	526125	820783	1002382	854946	1287957	1571565	900038	1194881	54139	19859	29101	20063	33662	9956	67495
LC-QTOFMS	FAHFA 27:1|FAHFA 3:0/24:1|[M-H]-	Peak area	41563	29470	47057	30341	229820	728	551	682	500	485	735	518	558	504	459	159808	54767	126141	82557	36800	179941	156376	7053	1574	114774	108971	15987	127305	41157	12000	156309	245760	130433	214144	297190	163828	309878	343568	206693	245886	22289	11290	13497	10273	16414	1435	24765
LC-QTOFMS	FAHFA 27:2|FAHFA 3:0/24:2|[M-H]-	Peak area	6855	5738	6996	7432	23279	785	813	706	2125	2658	857	886	756	2214	1891	22462	9050	12644	10914	7913	19487	19445	4351	3796	16045	16904	5247	15141	7991	5837	15861	25342	13862	22488	28543	16391	29408	31471	26593	23272	4492	3616	3996	3863	4439	4539	5551
LC-QTOFMS	FAHFA 28:0|FAHFA 4:0/24:0|[M-H]-	Peak area	60295	45956	102112	46107	480166	1303	782	911	1176	903	290	589	596	686	239	680729	262295	446404	416828	148868	1087700	945336	18966	1777	486752	450794	31155	434777	138573	21081	774605	1090808	725578	995144	997171	1252031	1684986	2075796	1283900	1510264	5165	1233	1899	1332	2260	1027	5229
LC-QTOFMS	FAHFA 28:1|FAHFA 4:0/24:1|[M-H]-	Peak area	16615	14216	34222	13376	194393	1527	1663	1483	672	612	331	320	560	820	281	286121	91902	210278	150992	51477	449535	402638	5154	1967	202795	179371	9720	161901	48529	7725	424508	565927	352294	498225	483990	603849	829966	982894	668139	735857	1126	963	810	962	1696	902	1313
LC-QTOFMS	FAHFA 28:2|FAHFA 4:0/24:2|[M-H]-	Peak area	7127	4768	7178	5280	17448	2752	3028	2404	3945	2821	2727	2620	2015	2740	529	22962	12515	17105	18940	7242	32322	31319	3173	1199	17764	17647	4604	11698	8225	3988	33255	41313	27668	34955	39562	35604	59165	63305	47296	47412	713	1695	1854	2323	5571	1449	889
LC-QTOFMS	FAHFA 29:0|FAHFA 3:0/26:0|[M-H]-	Peak area	25102	16512	33949	17730	161467	1998	1951	2362	2013	1891	1568	1691	1627	1681	1671	242781	94259	167357	134426	52353	335848	254214	7915	3449	123993	133739	10619	155322	41237	7966	123231	204565	128774	182029	195989	428060	555843	669065	377279	527880	5584	4080	3415	4176	5804	3206	7338
LC-QTOFMS	FAHFA 29:0|FAHFA 5:0/24:0|[M-H]-	Peak area	7389	4497	13213	5007	158334	2710	2217	1899	2077	615	1564	1878	1895	1703	1718	250350	95898	178251	136783	53340	333675	254900	9046	4352	124535	137945	11564	158792	41197	9307	129361	208863	132058	177016	202117	431940	552220	692861	376116	536207	1233	1429	1029	1729	1336	4619	1545
LC-QTOFMS	FAHFA 29:1|FAHFA 5:0/24:1|[M-H]-	Peak area	2211	5132	10094	4804	49081	572	541	392	631	523	518	492	437	524	553	102025	34294	79854	45765	21305	116880	82138	2940	921	41117	47552	4436	48033	12547	3552	38155	65541	36374	48435	54197	180163	225439	292730	153305	216072	444	1047	1250	503	1025	993	457
LC-QTOFMS	FAHFA 30:0|FAHFA 4:0/26:0|[M-H]-	Peak area	10388	7948	16713	8371	64500	1052	1277	1148	889	640	837	286	438	158	233	113543	45175	66091	69764	25417	165456	135000	7680	843	67748	68762	6883	70156	21801	4743	85988	136667	89053	131645	122894	199443	261475	335494	205986	267747	323	804	246	632	1160	838	410
LC-QTOFMS	FAHFA 31:0|FAHFA 5:0/26:0|[M-H]-	Peak area	6609	5588	8292	6028	26129	2955	3471	3222	3059	2960	2737	2752	3000	2951	2547	48211	24797	32329	28730	15562	53810	37593	6066	5510	19411	22471	5495	23254	9154	6066	15049	23500	16301	20309	22077	72513	92026	119585	61643	92316	4367	4911	4871	4575	6991	5452	5698
LC-QTOFMS	FAHFA 32:0|FAHFA 16:0/16:0|[M-H]-	Peak area	10384	14743	14386	18961	29705	5267	5635	5211	4514	4833	4686	4841	4701	3645	4425	18359	21343	9088	14804	14955	21333	19663	11499	11012	12696	21880	13418	21731	23830	20765	6421	13570	7010	8989	10870	14658	34152	31716	21643	22236	9932	8960	5624	11594	9671	10057	9463
LC-QTOFMS	FAHFA 33:1|FAHFA 15:0/18:1|[M-H]-	Peak area	8294	23732	13996	27002	45135	1648	1744	1594	1469	835	1182	1281	1231	1666	1298	25332	99843	7036	25862	52756	25020	22295	7687	7726	6379	26783	9750	23153	24291	25067	4149	18942	6820	5114	9469	12036	70151	56107	25662	58454	2937	2966	3040	2947	5042	5610	12970
LC-QTOFMS	FAHFA 34:0|FAHFA 16:0/18:0|[M-H]-	Peak area	7380	11634	10826	15073	24376	1425	3685	4174	3373	4306	3734	4403	1095	897	3720	12272	13336	7205	8785	12593	14727	6135	8922	7465	7831	15747	11290	16342	6622	15861	859	8697	2017	5969	8274	11558	21712	23500	13432	19025	5849	6063	4759	8343	6742	7345	9555
LC-QTOFMS	FAHFA 34:0|FAHFA 18:0/16:0|[M-H]-	Peak area	1562	2492	2442	2952	4832	687	766	1049	618	1040	3807	4439	687	593	3491	3949	4007	1663	2455	12713	12994	7108	8534	7290	7723	15320	10097	16937	16724	16334	1318	2477	5598	5826	8499	11260	23577	23342	15126	18764	1100	5979	1341	2548	6487	2318	8999
LC-QTOFMS	FAHFA 34:1|FAHFA 16:0/18:1|[M-H]-	Peak area	128769	24277	173792	42768	59155	50655	49886	47365	54369	38380	53885	31761	41233	35821	113193	154154	204991	83557	131456	50416	227215	269636	107155	116796	156222	231569	162766	211932	278720	291490	90407	117967	61272	96892	120645	180562	336760	302635	198363	203547	67494	65830	42283	61860	62568	57792	84587
LC-QTOFMS	FAHFA 34:2|FAHFA 16:0/18:2|[M-H]-	Peak area	27282	12503	21351	21567	23242	14180	17019	13842	14120	14427	16465	15438	18416	17134	14072	29261	25025	16284	32123	25688	25259	29849	17659	22910	19856	24863	15706	17869	25220	19576	15031	17899	14785	23579	24200	19847	30134	30406	28418	23631	22793	24179	17414	20064	20975	15403	16077
LC-QTOFMS	FAHFA 34:2|FAHFA 18:2/16:0|[M-H]-	Peak area	29079	25762	37115	46597	73938	12344	10745	11149	8777	10541	8476	6645	10221	8941	3438	39697	43699	16734	30969	36799	51007	52315	24262	26050	34331	53406	29626	51592	58820	51197	15720	28065	13769	19032	27469	30960	74678	68610	43475	41377	15596	15772	11647	14948	15797	19701	19928
LC-QTOFMS	FAHFA 36:1|FAHFA 18:0/18:1|[M-H]-	Peak area	39881	58995	73082	77346	139004	11376	13451	11786	5738	13114	6124	9093	11517	11047	3296	37957	56137	24647	37038	49117	110402	113397	49887	40543	66129	74627	44366	71390	71970	64882	24306	36123	18471	29524	33682	49023	117685	142941	62029	100402	21242	24132	16360	19165	22261	21084	29877
LC-QTOFMS	FAHFA 36:2|FAHFA 18:1/18:1|[M-H]-	Peak area	322522	279374	418434	490916	762802	77436	70958	70777	55760	74753	55125	43557	63794	52997	95540	396868	689210	129048	326812	541698	572650	645466	270445	277980	351547	618473	378578	510429	660636	637230	99734	227854	105058	161889	210520	297710	1008549	959287	552311	559289	131072	122316	80065	109268	112994	117233	187338
LC-QTOFMS	FAHFA 36:3|FAHFA 18:2/18:1|[M-H]-	Peak area	229003	135587	221023	300836	407214	60971	51453	52928	36064	59042	37633	32261	50075	38086	41139	276749	374847	78969	241912	299159	373473	412394	151815	174302	208148	390009	225453	301686	460605	376664	64417	177392	81115	111473	184378	159721	606395	494483	352517	258761	92536	88487	56484	71423	65946	92622	127515
LC-QTOFMS	FAHFA 36:3|FAHFA 19:1/17:2|[M-H]-	Peak area	43650	8519	32746	32838	14517	24823	31322	23599	23844	27324	28298	27804	29828	29516	22369	41375	33546	26230	53302	40767	39795	54758	28872	36849	34530	43124	25641	28250	39405	35504	23625	32351	20686	39706	38467	28396	48096	48556	49141	33431	40737	44034	28640	33929	40555	24925	24359
LC-QTOFMS	FAHFA 36:4|FAHFA 18:2/18:2|[M-H]-	Peak area	68915	27129	51301	50044	55562	30077	39118	29826	30527	33287	41974	38711	44385	39103	31984	73871	62986	41254	81661	64242	62434	77505	42732	55476	53746	66622	42166	44672	59924	44220	35052	47192	34129	53144	55248	47400	78457	68893	70692	57282	60856	65848	43807	44814	56791	33418	35375
LC-QTOFMS	FAHFA 36:4|FAHFA 18:3/18:1|[M-H]-	Peak area	19885	14348	20932	24233	28913	9598	8712	9682	8385	10565	7741	7890	10146	8101	7995	22870	28095	12310	22745	24789	29969	31000	16373	17558	19209	32249	21361	27257	34787	29070	10725	19488	13165	15282	20619	17223	40129	35258	29903	23620	11777	12522	8956	11994	14172	14580	15420
LC-QTOFMS	FAHFA 36:5|FAHFA 18:2/18:3|[M-H]-	Peak area	15356	11508	16150	16742	14890	8809	10706	8101	10607	9597	10559	11636	10379	10406	9341	16901	16090	10092	24997	14622	16699	22945	11462	17420	15918	20141	14088	16111	19776	16019	13237	12893	10434	16639	17764	15900	22220	16896	22503	13798	16201	14773	10877	12886	18895	10915	11851
LC-QTOFMS	FAHFA 38:2|FAHFA 20:1/18:1|[M-H]-	Peak area	17954	20054	21429	30424	45738	5551	6281	6129	6033	6133	4807	4936	4921	4647	5529	24087	33414	10270	16943	28854	26359	31109	15293	15005	19808	31633	20473	26988	5956	29785	9398	19739	9116	12819	14942	19606	42941	47325	8327	35370	8856	5894	8647	10661	6429	12864	13401
LC-QTOFMS	FAHFA 38:4|FAHFA 20:3/18:1|[M-H]-	Peak area	22320	36531	31885	46046	57285	3789	3712	4052	2750	3952	2649	2715	3082	2382	2439	25097	67009	8435	26414	39749	47092	31853	28092	12528	21795	38480	26687	38352	34748	36826	8971	21508	14596	14371	18946	22733	71138	78249	34641	56287	6547	6489	5616	6016	10467	14466	17212
LC-QTOFMS	FAHFA 38:5|FAHFA 20:4/18:1|[M-H]-	Peak area	15068	20736	24828	30599	35804	4439	4343	4366	3179	4563	2750	2498	3602	3054	2298	15640	19644	6532	18583	11954	33669	19095	12798	12864	12447	35055	23916	37875	41097	38358	6488	20754	8285	8021	15468	12287	54058	55699	30567	32283	7963	7632	6155	5872	9513	10117	9337
LC-QTOFMS	FAHFA 38:6|FAHFA 20:5/18:1|[M-H]-	Peak area	10297	9545	12275	12277	13769	5757	5596	5755	4353	6022	4554	4992	5998	5471	4406	9083	9440	6655	11128	8230	13915	12951	8432	8380	9318	15929	11491	14299	17968	15895	5027	10755	6909	7170	9703	8909	19277	18719	15133	12508	6568	7295	5263	6166	13868	8484	8298
LC-QTOFMS	FAHFA 40:2|FAHFA 22:1/18:1|[M-H]-	Peak area	1657	1845	9846	11182	4913	655	876	1402	1478	1929	1733	1557	1630	1331	636	9562	15409	3842	5369	8705	11974	2966	4874	4071	6180	10786	5122	9967	2315	13966	2697	8979	3481	4839	9423	10303	21781	19710	3559	16817	3443	2965	2371	3006	3574	3794	4711
LC-QTOFMS	GM3 d42:2|[M-H]-	Peak area	4748	3062	4148	3892	2588	13577	14785	10417	12058	10782	12180	11718	12224	11153	12225	4316	3882	2785	6424	3686	3593	4612	6660	13296	3308	4446	4855	5859	4403	4779	3148	4027	3256	2541	3983	3089	2708	2567	3233	2818	10218	11059	9571	10801	9150	4953	6246
LC-QTOFMS	HDCA; [M-H]-	Peak area	18938	44825	30560	41001	47721	203	226	210	319	110	153	267	259	169	119	33166	47094	62172	13103	36106	43468	29599	40777	16145	28334	79241	93294	68035	77268	96428	2012	3884	2575	4513	3848	23589	68795	39692	14161	32435	5037	6115	4464	4500	4820	21556	15561
LC-QTOFMS	HDCA; [M+CH3COO]-	Peak area	7679	2918	1652	1262	1459	68	329	94	125	162	6	24	127	29	121	616	5877	1014	1814	3628	11840	2889	3248	2029	8536	25868	22569	4532	31520	8644	115	1132	622	6177	2830	3524	2353	1631	2266	3008	417	3158	964	667	7102	34415	24107
LC-QTOFMS	HexCer 34:0;3O|HexCer 16:0;2O/18:0;(3OH)|[M+CH3COO]-	Peak area	154447	158031	142841	210521	209714	11812	15793	10582	16203	7523	17025	19968	11762	8972	20451	225168	501792	169129	315029	321621	150289	112494	129049	37505	117427	121407	104378	147126	131803	122011	64335	156394	167222	128219	174441	158439	246287	223673	201373	240936	10652	36739	36845	23470	49515	56896	63113
LC-QTOFMS	HexCer 34:0;4O|HexCer 18:0;3O/16:0;(2OH)|[M-H]-	Peak area	157837	115046	191539	178584	117905	56579	82324	53794	59777	49250	65431	74589	60458	62321	61764	117294	114942	55144	135373	91131	179219	135100	227977	200982	108226	191799	185328	163180	174351	151448	39501	107995	47902	49790	97532	40918	120032	129607	156992	130166	58135	99528	89368	71590	71349	73441	79761
LC-QTOFMS	HexCer 34:0;4O|HexCer 18:0;3O/16:0;(2OH)|[M+CH3COO]-	Peak area	156039	108102	177303	171287	112284	72029	103356	71741	83587	66768	89393	97496	80416	81783	82681	118978	114947	66143	141144	104894	159226	134235	216836	170084	110477	196488	195932	161715	178138	157719	49031	100569	48667	56283	96283	48549	122564	128270	159642	110986	59579	110709	96492	74759	81447	76005	75237
LC-QTOFMS	HexCer 34:1;2O|HexCer 18:1;2O/16:0|[M+CH3COO]-	Peak area	10179	12765	12390	14525	14333	5866	6603	4989	6345	5531	6002	8080	5504	4864	6952	10322	11751	8062	9087	10427	13366	12521	13459	13584	9679	14255	12344	13723	13095	12428	5072	11717	7026	7508	12231	7657	12438	12242	14033	12178	7687	11709	11900	12166	14261	7177	8170
LC-QTOFMS	HexCer 34:1;3O|HexCer 16:1;2O/18:0;(3OH)|[M+CH3COO]-	Peak area	70997	53574	84797	90969	68767	33831	42139	32211	34125	31604	38043	42431	40358	39878	33176	58916	49716	34086	54528	44658	93342	80052	77794	99627	60020	93074	76404	82331	79647	68695	34344	64534	36652	43211	66902	35903	77579	95286	95147	82769	31787	47079	40329	36992	41027	34230	41128
LC-QTOFMS	HexCer 34:2;3O|HexCer 17:2;2O/17:0;(3OH)|[M+CH3COO]-	Peak area	23105	12047	19350	21354	24150	8590	11706	9687	7272	5899	8210	8135	10481	9212	7176	21968	19702	12487	12709	18843	19633	24044	22838	23102	27782	20883	12170	17418	20057	19119	13731	19402	13154	16782	24661	11274	19796	17918	21970	26426	11422	10435	11010	11153	14848	8561	14997
LC-QTOFMS	HexCer 36:0;4O|HexCer 18:0;3O/18:0;(2OH)|[M-H]-	Peak area	13745	12273	14234	18471	15919	9066	10033	9044	9288	7327	7883	8808	8393	8461	9714	16977	14208	7680	17325	13847	20317	15506	25334	22586	11696	15264	14639	14756	14407	16535	9439	17086	10101	11163	17343	7870	16558	19504	16256	16512	14312	16337	27699	18260	25437	9888	12602
LC-QTOFMS	HexCer 36:0;4O|HexCer 18:0;3O/18:0;(2OH)|[M+CH3COO]-	Peak area	16113	14107	17429	20800	15741	12976	14664	12618	12265	10799	8943	10600	9195	10990	9668	20855	15932	9087	21961	13625	21247	17289	24180	29882	13480	19375	17409	16126	18101	17307	9958	16102	8524	9910	13680	8250	16586	19042	15506	18025	10847	13948	14421	11232	11709	11595	12056
LC-QTOFMS	HexCer 36:1;3O|HexCer 18:1;2O/18:0;(3OH)|[M+CH3COO]-	Peak area	8685	6979	7827	11448	9047	8522	9577	7115	8773	8494	7209	7106	4791	8585	6451	14807	8285	6764	16697	5686	17374	14802	13258	16004	7384	7791	11612	11803	11328	10535	10995	11379	6195	9248	16880	4517	13035	13361	13997	4497	9906	6673	9001	6012	9147	11810	10365
LC-QTOFMS	HexCer 38:0;4O|HexCer 18:0;3O/20:0;(2OH)|[M-H]-	Peak area	24999	20052	30607	33217	26955	18735	22475	16445	16248	14660	13559	16419	14432	13849	15857	46246	33775	14533	47411	25219	41113	38641	41143	44741	23630	35913	32915	32221	32726	34052	16671	27829	15249	17841	28429	13133	37455	37040	35388	40750	20308	22792	22509	20425	24030	20981	22726
LC-QTOFMS	HexCer 38:0;4O|HexCer 18:0;3O/20:0;(2OH)|[M+CH3COO]-	Peak area	65985	47201	75485	78370	68055	44601	48233	38986	41613	36201	32142	41326	31418	35749	38633	113507	89011	36254	118187	59274	91205	88031	93307	115188	53775	79381	76626	68147	73367	66556	33846	62773	29652	40044	61654	27063	89101	78510	81693	92070	42493	54401	46883	46694	55821	46180	53221
LC-QTOFMS	HexCer 38:1;3O|[M+CH3COO]-	Peak area	38105	3678	29218	28113	24940	10545	19805	15807	9258	12474	11830	11788	16031	13203	9388	47451	42444	17411	24116	31950	30601	43029	42968	79107	41521	33960	17983	31299	24627	30139	17920	27694	16571	23072	28112	19462	33178	32441	47963	38473	15337	16574	17982	24630	13682	13971	13151
LC-QTOFMS	HexCer 38:2;3O|HexCer 18:1;2O/20:1;(3OH)|[M+CH3COO]-	Peak area	27320	13658	27265	36631	38218	10991	11444	9746	9497	9987	9601	10740	11226	11317	9400	32724	40163	12511	22309	29143	23696	43085	32431	44825	35203	29836	19888	21493	25583	20382	15126	23696	18014	25642	34403	17911	35416	35414	32713	52290	12609	16234	13802	14667	13652	12623	19269
LC-QTOFMS	HexCer 39:0;4O|HexCer 18:0;3O/21:0;(2OH)|[M+CH3COO]-	Peak area	18523	16038	23406	24800	19071	10389	12939	10005	9652	7116	9229	11238	9221	9677	10374	28506	24742	11132	34265	18172	26901	24630	28437	25774	15656	21764	19807	18687	20890	21785	11317	22052	11361	11634	19447	8685	26100	22769	21365	26912	13726	14882	15226	12702	13012	12698	16423
LC-QTOFMS	HexCer 40:0;3O|HexCer 19:0;2O/21:0;(3OH)|[M+CH3COO]-	Peak area	65276	49889	73663	60517	54111	31457	44235	36166	38090	27941	36335	32562	35510	30228	36285	56297	58030	30889	48190	43139	52592	50959	90815	88378	43321	71378	63287	61003	58527	63403	26100	41734	23130	23445	38991	23978	45186	50547	51203	49668	28031	50331	48535	38368	35957	33213	33961
LC-QTOFMS	HexCer 40:0;4O|HexCer 18:0;3O/22:0;(2OH)|[M-H]-	Peak area	100234	74072	122432	108544	84385	59144	72789	57259	54778	47120	58214	60809	55428	57027	60826	112031	109746	50929	127575	79699	115654	111235	145806	153107	75764	125881	123997	110072	111746	105499	45990	93150	35973	48347	77084	38806	99841	107725	102383	97358	51431	79335	83696	71115	66429	65445	71037
LC-QTOFMS	HexCer 40:0;4O|HexCer 18:0;3O/22:0;(2OH)|[M+CH3COO]-	Peak area	289007	210875	330140	301439	231442	170494	194392	157441	160634	145981	162862	173427	149066	163076	167406	279747	275509	130425	313331	188728	282605	289621	381562	412997	204879	320449	311063	278618	304172	271652	116027	228474	106981	122706	195167	94459	250941	261955	260066	236714	147665	215430	220615	191150	187235	170802	183413
LC-QTOFMS	HexCer 40:1;3O|[M+CH3COO]-	Peak area	17479	17311	27755	20265	17429	9344	12455	13408	11434	8374	10873	9884	8906	9454	10731	15257	16468	9217	14198	12801	18347	16216	28701	24960	14117	18187	18828	22727	17085	18613	1622	13895	8512	9038	13585	8760	15793	16803	18639	15102	8340	13420	12932	11148	9996	9297	11787
LC-QTOFMS	HexCer 40:1;4O|HexCer 18:1;3O/22:0;(2OH)|[M+CH3COO]-	Peak area	22359	12917	26477	28445	21591	9370	12267	10065	9951	9563	9368	9573	10102	10201	9287	25814	27870	11638	18925	21072	20309	24176	26563	34533	21967	24094	17147	20431	18975	19544	10721	17874	11145	15550	19419	12001	18531	22921	21399	25464	10477	13074	14565	13708	10289	9387	11490
LC-QTOFMS	HexCer 41:0;3O|[M+CH3COO]-	Peak area	34396	25273	39553	30411	22194	14747	20453	17180	17879	14451	15251	19384	17068	14082	16284	27421	24186	18810	27489	23190	25347	25694	37952	32020	22953	27013	27443	30531	24983	25289	13084	21948	12672	16303	18413	14243	24193	28053	24833	20865	16345	21446	24639	19333	15791	17901	17396
LC-QTOFMS	HexCer 41:0;3O|HexCer 18:0;2O/23:0;(3OH)|[M+CH3COO]-	Peak area	44041	38411	55108	45810	32107	24469	41231	34246	35985	24288	27624	27332	30404	24995	31761	31181	30660	19618	33052	27904	37315	40628	69600	56070	25302	52250	46110	41527	37645	44694	17756	31935	17483	16752	23459	14151	34726	29297	33686	27050	23524	46099	41631	30623	30207	21741	23708
LC-QTOFMS	HexCer 41:0;4O|HexCer 18:0;3O/23:0;(2OH)|[M-H]-	Peak area	61102	49806	74691	59709	43817	33170	42353	36358	34138	28355	38625	37878	33153	34448	38696	53318	55601	31543	69011	42720	66211	68445	98449	89833	48976	72607	73380	66736	67966	61206	26637	58265	26560	31593	39841	23574	51910	53934	49044	47800	33813	46266	53579	42747	34386	37475	46121
LC-QTOFMS	HexCer 41:0;4O|HexCer 18:0;3O/23:0;(2OH)|[M+CH3COO]-	Peak area	178578	130471	211974	165423	119613	91441	117789	98532	93247	82095	106816	100425	90583	90985	101171	137162	134166	76610	178869	104337	164985	168086	259975	232663	118698	190026	198885	173378	178459	156725	60901	135949	64368	76236	100229	49890	127571	128802	124617	115715	86493	129197	140203	107294	91382	90322	119904
LC-QTOFMS	HexCer 41:1;4O|HexCer 18:0;3O/23:1;(2OH)|[M+CH3COO]-	Peak area	12334	10896	16208	18039	12681	8654	10620	11102	9312	7792	8148	9566	8837	9465	9401	16665	15394	8883	14285	11813	16653	17075	23831	16358	12249	15896	13931	12937	13969	15294	7322	14800	7097	6834	8435	6066	11419	16018	12577	14231	8814	10646	10690	7830	8188	8350	9324
LC-QTOFMS	HexCer 42:0;3O|HexCer 18:0;2O/24:0;(3OH)|[M+CH3COO]-	Peak area	121089	86147	129980	108066	86430	65720	90188	72297	84456	57020	75997	60185	68404	67866	68330	99313	100576	59427	82251	85228	72574	85020	149326	146172	78560	113882	121064	111738	96651	91003	43696	79999	43100	45527	65872	42507	79003	86463	80961	70956	53825	94397	98945	75099	69072	63272	66905
LC-QTOFMS	HexCer 42:0;4O|HexCer 18:0;3O/24:0;(2OH)|[M-H]-	Peak area	162145	114783	180810	158928	124679	111211	135513	107937	104148	93631	120747	105276	97752	100387	111367	134670	134291	89685	202648	114796	140449	151241	234282	235733	116304	180173	201513	175570	180721	146739	79423	152817	73104	83242	122858	61928	124344	154878	137096	117299	89499	133586	154591	118451	103181	93852	105627
LC-QTOFMS	HexCer 42:0;4O|HexCer 18:0;3O/24:0;(2OH)|[M+CH3COO]-	Peak area	532863	379044	598142	531954	414069	418407	486320	404882	398254	341645	416197	369818	359888	368558	414024	429182	401722	280591	594846	347899	418139	507240	729596	803355	397704	617275	680369	561156	599451	496363	250256	425767	219288	260435	365032	190400	401569	452878	435762	354061	302002	463589	503782	404493	356025	306979	316247
LC-QTOFMS	HexCer 42:1;3O|[M+CH3COO]-	Peak area	29992	23031	35295	30758	25884	15252	22413	16032	17580	16548	23241	18344	17755	17276	20585	26304	27621	15814	22765	25190	17116	31012	34677	40859	22009	31640	26603	29618	24215	24350	18561	22904	14653	14512	19996	9604	23629	22776	25406	24683	15421	21170	27611	20186	16870	13830	17933
LC-QTOFMS	HexCer 42:1;3O|[M+CH3COO]-	Peak area	21050	15959	25077	20679	18432	8800	13542	11286	12598	8644	11644	10404	10603	8480	10092	16303	14203	9940	12390	13467	17229	19379	24639	23162	14714	19931	20422	22323	20631	19343	8536	15034	7775	7631	13671	7230	16769	17536	14926	16520	9348	12743	13378	10114	8356	10022	8555
LC-QTOFMS	HexCer 42:1;4O|HexCer 18:0;3O/24:1;(2OH)|[M-H]-	Peak area	111994	74065	130271	110408	79008	49494	68822	59480	57712	52648	59706	62564	55078	50257	56549	85058	92526	53730	95137	75221	93527	100236	147308	143569	74219	119973	120057	104352	115834	108927	41687	76997	36594	43170	67412	32956	82088	91685	97339	73234	50340	77814	78357	58310	49062	54399	59660
LC-QTOFMS	HexCer 42:1;4O|HexCer 18:0;3O/24:1;(2OH)|[M+CH3COO]-	Peak area	313598	214116	378480	324981	219742	149243	209199	167731	170369	157581	170036	181320	159662	152611	157532	223943	230959	135122	253360	185238	264776	279143	391638	412323	213250	310614	333139	285816	314735	291494	103653	210837	89152	113203	171920	87717	214470	230557	257112	201114	129894	213733	224265	161331	140593	145435	156935
LC-QTOFMS	HexCer 42:1;4O|HexCer 18:1;3O/24:0;(2OH)|[M+CH3COO]-	Peak area	40029	22361	46964	48937	44743	16372	22852	17707	17268	16931	19743	17831	20434	19890	17890	46301	46785	23116	36265	41584	33097	49157	47730	69684	39570	46351	31356	37896	38865	34519	18419	33579	22174	32450	36034	23059	32318	38512	40361	40796	19642	27131	26925	29101	19666	19905	23609
LC-QTOFMS	HexCer 42:2;2O|[M+CH3COO]-	Peak area	28226	19859	30230	35280	32180	11086	21471	16930	15307	17095	13305	12230	16966	12402	13449	29233	34711	14947	28784	30469	23744	37351	37192	48955	27437	34997	22842	30540	29716	29576	10743	20446	15742	15249	19738	13203	18094	22679	23863	27299	11093	22147	26417	25743	18914	16360	22444
LC-QTOFMS	HexCer 42:2;3O|[M+CH3COO]-	Peak area	14068	8061	15410	16111	16068	6613	8730	6723	6905	7145	7900	7153	7640	7794	8145	15612	20329	7830	12699	15620	9959	16503	16434	23106	16022	14487	10900	13037	12618	11134	8096	11623	9106	11910	13218	9276	12106	14072	15050	16033	7124	9688	11090	10924	6257	7733	8150
LC-QTOFMS	HexCer 42:2;4O|HexCer 18:0;3O/24:2;(2OH)|[M-H]-	Peak area	15379	8880	15194	15505	10312	10685	12971	9117	9299	7881	11026	14053	11880	11082	10187	11708	12480	6518	18674	9643	13182	14683	22745	22315	9496	17465	15779	11174	17469	15021	7115	10736	5741	5384	10078	4745	10633	12577	11206	9492	9928	14379	15062	9266	9621	9267	9573
LC-QTOFMS	HexCer 42:2;4O|HexCer 18:0;3O/24:2;(2OH)|[M+CH3COO]-	Peak area	32741	18740	34627	32066	21842	21687	28485	21272	20142	16887	26958	31277	23067	23812	22999	22537	23756	11476	37789	22226	27584	31758	46747	50812	21980	34021	35976	25157	34646	29350	15463	23401	10388	11150	22457	9482	20726	24742	26685	18384	21460	30660	29815	19262	20498	18289	18794
LC-QTOFMS	HexCer 42:2;4O|HexCer 18:1;3O/24:1;(2OH)|[M+CH3COO]-	Peak area	18405	10000	20889	20664	18545	4272	5729	6276	6857	5970	5522	6093	5270	5482	6588	18003	23532	10422	12822	18696	14449	15781	21629	30145	19271	21308	12340	19419	15410	15266	7055	10248	9786	12497	14769	9766	12995	17177	17956	19535	7823	8692	11410	9685	8198	10168	9930
LC-QTOFMS	HexCer 43:0;3O|[M+CH3COO]-	Peak area	25072	19445	26964	26902	18187	16469	19886	17082	17741	13119	16279	14280	16601	15795	13331	22379	23513	15689	32195	22296	22538	23045	28481	28341	19242	26590	25976	23614	21959	21483	11242	19288	13255	13722	16274	11726	21381	22917	22127	19496	18459	22522	24056	20049	20858	12424	13281
LC-QTOFMS	HexCer 43:0;4O|HexCer 20:0;3O/23:0;(2OH)|[M-H]-	Peak area	26586	25552	32592	31805	26418	17626	21125	14245	19515	12114	20096	18438	17793	14977	17616	27069	25573	22234	44829	25579	28403	29160	33716	36800	20230	30310	32309	27328	28313	22952	18758	31565	21110	19530	26427	18798	34841	31632	33150	27629	19768	21949	23585	26034	22359	18121	19182
LC-QTOFMS	HexCer 43:0;4O|HexCer 20:0;3O/23:0;(2OH)|[M+CH3COO]-	Peak area	82018	65426	90484	112116	65226	63563	64677	55136	55479	46270	69442	67761	53073	56880	69230	100229	89171	54367	144852	81727	88369	75730	107808	128121	64686	86720	85154	66022	82995	65544	45842	85200	43400	53445	63418	35609	83759	91538	87027	69914	69824	85698	92921	85748	77957	59278	67710
LC-QTOFMS	HexCer 43:1;4O|HexCer 18:0;3O/25:1;(2OH)|[M+CH3COO]-	Peak area	11901	11818	15969	17299	11116	13508	14471	14635	12986	10720	12037	13862	8992	11767	12366	13183	11494	7143	15420	11011	14293	17274	16587	19117	10103	13998	13671	11771	14497	13256	8460	12384	8635	7082	9783	6151	11841	12134	12011	14710	10865	14159	12964	10139	8986	8039	10315
LC-QTOFMS	HexCer 44:0;4O|HexCer 20:0;3O/24:0;(2OH)|[M-H]-	Peak area	30353	19002	22041	25866	27765	13789	15732	18582	14987	12938	15924	11191	14501	16365	16720	21616	32321	21702	47310	28791	21347	32403	19126	19523	23123	24167	27320	26649	13192	20131	18727	27569	15666	19326	23454	16933	20479	21500	22745	27103	21900	22783	13317	14499	12949	11716	14040
LC-QTOFMS	HexCer 44:0;4O|HexCer 20:0;3O/24:0;(2OH)|[M+CH3COO]-	Peak area	90424	66960	103963	146951	97807	88344	69666	67724	54775	48816	72705	68603	57917	64053	74189	137227	110788	62847	175410	91119	104276	95502	109602	161991	82265	102276	112657	89855	108724	72071	57926	95054	53761	68402	76669	45340	122805	129195	123491	91249	88736	100574	110067	106256	121526	87518	93276
LC-QTOFMS	HexHexCer 40:2;2O|[M+CH3COO]-	Peak area	14508	14788	15642	18052	16150	6219	12816	10635	7113	7637	6177	6470	7794	6195	6192	12561	19924	7288	16293	13818	12067	14211	15677	11806	9417	16716	16995	9742	19053	19407	4081	9287	6565	9306	8211	5681	10505	10012	10918	13593	6333	7440	8120	8736	9750	7503	13013
LC-QTOFMS	HexHexCer 42:2;2O|[M+CH3COO]-	Peak area	32577	28820	31394	38823	35695	15500	17638	16433	16207	15322	11991	14472	14814	13649	14460	24363	41762	14382	33350	36340	24712	29119	32065	20424	20941	37442	37029	21733	39158	38457	7036	12800	10264	13328	15539	10642	19319	16529	20260	19491	13166	16044	18662	17187	17078	16797	20200
LC-QTOFMS	ILCA; [M-H]-	Peak area	12090	27340	16082	45848	39679	17	10	32	3	9	11	0	0	6	11	2894	3371	7141	3438	16849	12046	23617	15378	2417	11458	42741	15052	29394	46850	60698	27	51	33	33	33	11508	9924	9994	11749	5995	6	136	50	18	94	532	734
LC-QTOFMS	ILCA; [M+CH3COO]-	Peak area	16650	24973	20216	25846	42527	44	26	63	195	147	103	75	329	39	80	1538	2128	7427	4031	11176	12464	15499	9811	1563	6683	23773	11942	15925	24014	30183	78	454	674	445	176	7989	15532	7431	11202	5123	1103	314	446	455	249	1005	4288
LC-QTOFMS	IsoalloLCA; [M-H]-	Peak area	13939	23832	18394	25699	52153	0	34	0	2	2	0	14	50	35	34	4528	15231	3799	1080	4074	9926	7305	17531	9147	8921	11589	46049	8296	11002	14330	205	785	465	469	497	11349	29942	29006	9514	17438	99	44	8	138	261	2080	2462
LC-QTOFMS	IsoalloLCA; [M+CH3COO]-	Peak area	5096	8230	6483	6853	13449	169	204	59	65	30	51	22	97	53	15	5821	9271	1957	968	2247	5631	3658	7188	5573	4601	4756	11019	3654	4866	5818	256	1139	198	459	586	4795	4231	14724	2413	4835	343	1014	919	363	1055	3407	1111
LC-QTOFMS	Juniperic acid	Peak area	67515	68084	99822	92044	81841	15332	13620	18818	10536	14234	6997	8720	15985	8037	8470	41243	44195	38510	21500	44110	69680	49890	65273	21076	64666	117953	90952	134591	100498	124518	17692	39066	23203	19309	41606	78138	64497	58296	82719	68347	14108	13896	17385	12649	18299	31006	39772
LC-QTOFMS	LCA; [M-H]-	Peak area	68977	114155	86877	110214	181642	61	6	73	29	11	15	67	9	12	2	101104	128401	109209	89547	175205	110051	99157	127985	16560	76187	182909	134029	134180	196087	298434	187	924	682	532	751	84023	148584	102722	74957	54737	424	128	39	153	586	2878	2688
LC-QTOFMS	LCA; [M+CH3COO]-	Peak area	73804	121502	90924	116332	187936	154	121	239	31	62	164	67	74	47	33	98691	124164	109530	91187	164021	100365	91683	117843	15242	70225	164210	122614	116504	185041	274125	678	1422	170	753	1233	78616	136777	91198	69818	50254	1078	984	284	132	501	3920	4149
LC-QTOFMS	LNAPE 32:0|LNAPE 16:0/N-16:0|[M-H]-	Peak area	71293	44854	60293	71514	62078	30272	42302	37676	32777	36331	32361	29991	35124	32462	29201	72022	89571	39404	69782	72552	64233	76635	81161	95726	59092	78746	56855	69160	81691	83193	29965	46854	37645	49344	54999	41288	59090	62328	69720	70312	43781	48784	47216	48504	42258	45580	58727
LC-QTOFMS	LNAPE 33:3|LNAPE 18:3/N-15:0|[M-H]-	Peak area	23913	19670	20403	16637	24180	6393	7003	5609	6985	5897	10058	9976	8198	13911	9751	44340	69701	27323	53823	54124	19151	19004	26527	26285	23667	13214	13660	12576	16091	12663	38399	49676	54026	56104	62184	24064	25027	22332	23487	23805	25395	32075	39293	29571	32385	28446	27970
LC-QTOFMS	LNAPE 34:0|LNAPE 18:0/N-16:0|[M-H]-	Peak area	25292	27211	23596	44567	40015	11692	15405	13946	13048	13108	10803	10955	13142	8590	8459	21641	33574	11469	22967	26936	23310	23799	26360	29431	21076	28540	24050	25423	26077	26997	11520	16772	26428	20158	18953	19124	21934	21896	25245	40895	12054	16761	18319	17176	19718	18178	22334
LC-QTOFMS	LNAPE 34:1|LNAPE 16:0/N-18:1|[M-H]-	Peak area	64598	35277	54346	69416	66156	20277	29692	26131	22381	30463	20223	19082	23399	19804	19253	64984	94927	32049	61101	65242	57564	73431	69502	100733	62269	64907	42514	67584	65202	69743	21990	41899	33425	42807	47464	32434	49243	56462	61559	72473	27192	34839	34951	39727	27501	29359	41339
LC-QTOFMS	LNAPE 34:2|LNAPE 16:0/N-18:2|[M-H]-	Peak area	139423	67940	119217	142515	138934	36039	57216	52814	44181	56600	36266	34515	44228	36442	35751	145771	212738	73752	136999	160465	137662	168885	161080	235441	143691	133984	92421	150236	134178	157385	55546	94077	79801	98583	119736	73959	104984	136923	142694	165554	56930	65585	71903	84459	87423	72418	95695
LC-QTOFMS	LNAPE 34:3|LNAPE 16:0/N-18:3|[M-H]-	Peak area	12709	6655	10935	12459	11757	4727	7741	7276	6401	6261	7519	5979	8036	7278	5960	13943	18580	8539	15275	14240	14747	14471	15585	19117	13030	13364	8721	12609	12877	13088	8862	10597	7867	10465	11759	8620	14105	14378	14579	14892	8215	10353	8870	10178	11991	8033	9306
LC-QTOFMS	LNAPE 36:2|LNAPE 18:1/N-18:1|[M-H]-	Peak area	37444	22984	34921	44482	41275	13229	17394	17766	14216	17211	13030	12246	15976	12320	12691	40685	54805	22334	41186	44788	34070	42395	34804	52580	30948	38750	29859	41420	41238	42252	18264	31151	23340	27794	32275	23759	34948	40456	41487	43801	20351	23237	23581	23850	34729	28825	30443
LC-QTOFMS	LNAPE 36:3|LNAPE 18:2/N-18:1|[M-H]-	Peak area	45334	22680	36057	47949	49262	15423	23918	19081	14877	20364	15176	15127	19093	17240	16269	53535	69365	26147	53653	51863	48424	55833	41240	68312	41508	42136	27662	48120	40715	50756	25162	37307	30875	43760	50552	28054	40256	53174	50397	60686	27507	27425	25772	30899	21874	18590	25636
LC-QTOFMS	LNAPE 36:4|LNAPE 18:2/N-18:2|[M-H]-	Peak area	88781	42896	72128	93980	90058	32911	46100	40517	32657	46657	31564	34889	41994	37275	29806	113234	156121	57742	128651	117426	93917	107178	84419	145295	84200	89202	64574	96421	101884	99214	51318	76476	57580	82847	101259	56093	84766	100282	110379	119956	58843	59151	50195	64555	39796	43528	58204
LC-QTOFMS	LNAPE 40:2|LNAPE 22:0/N-18:2|[M-H]-	Peak area	13508	13693	14852	15708	17168	12105	16173	14720	15573	15566	13690	14801	14198	15690	13139	14417	19612	10715	22698	17536	13031	17505	15744	15399	11472	19299	17325	17860	22627	20964	8601	15255	13100	13891	14437	12846	14992	15193	17611	15520	12378	19106	12889	15360	18995	14461	15660
LC-QTOFMS	LNAPE 42:2|LNAPE 24:0/N-18:2|[M-H]-	Peak area	8695	7806	8826	13997	8444	11006	12732	10356	11329	11047	6886	7499	7898	7783	6184	9100	10546	5677	11265	8330	13246	6203	13437	11561	6757	15790	13313	9332	14901	17218	8084	9548	8853	6718	7375	8907	12856	8586	9794	8634	8637	9495	8167	8438	8589	7678	11355
LC-QTOFMS	LPA 16:0|[M-H]-	Peak area	35306	22111	31192	35618	38283	12761	13355	11536	13805	12855	13013	20004	13297	12732	18477	28833	20974	14742	34724	18459	51202	35023	26457	39962	35970	45706	36897	42534	50517	42916	22194	43720	37250	29592	42643	25673	51896	56005	52393	40640	22646	28327	22193	26650	26004	17684	17939
LC-QTOFMS	LPA 18:2|[M-H]-	Peak area	3907	3548	1994	6965	9776	6884	8277	10030	9205	13610	13550	15969	13839	15674	11740	9405	9644	2507	15274	6281	9959	8481	4658	19166	8451	5947	2961	3487	5502	4294	8861	7127	11305	14968	9133	5773	8030	10485	9157	11731	15504	16950	9017	15992	19541	6897	11668
LC-QTOFMS	LPC 16:0|[M+CH3COO]-	Peak area	342897	120272	256573	232832	174651	195847	172343	184951	123902	157559	56456	68653	119346	114125	66937	324131	134879	139114	338452	143749	338761	254010	238308	225526	221268	255053	216361	231710	237742	215790	148728	173387	107094	168358	217131	134066	342237	246974	330114	226867	133388	144261	112661	120446	109381	151722	99031
LC-QTOFMS	LPC 17:0|[M+CH3COO]-	Peak area	10325	6676	10489	11169	9477	6122	6556	4851	3426	4725	2783	2939	4648	4529	3229	18886	9512	6946	24585	8222	16813	10388	10880	8780	10656	11571	9198	10484	11002	10008	7234	12247	7776	9863	10117	6931	19959	15967	16759	17171	8360	8660	5392	6123	8402	8279	6691
LC-QTOFMS	LPC 18:0|[M+CH3COO]-	Peak area	165273	80404	169056	187712	137513	122134	105411	110896	60187	91751	24589	34458	78852	67100	37486	256749	105683	139252	413047	96339	332337	148053	160413	168371	118217	200121	176849	169694	195296	200839	78737	144345	69789	116729	173630	72049	307003	251867	329891	196703	105090	164775	69269	73025	75334	122670	72667
LC-QTOFMS	LPC 18:1|[M+CH3COO]-	Peak area	83098	25448	50217	57434	46615	38846	39029	38185	29154	33998	18608	24710	30802	31626	22655	66941	45147	30812	85186	43232	80754	64744	43534	56735	57903	82634	46287	62571	63592	51921	43840	46056	33929	59667	57924	42461	82066	71339	91104	60903	46230	45580	30847	34707	34050	25258	24612
LC-QTOFMS	LPC 18:2|[M+CH3COO]-	Peak area	84120	15416	39332	38957	38290	26776	25957	28639	17330	23947	15174	15110	26084	24403	12320	78313	40807	24735	71548	46243	53573	65641	28506	44649	46568	72630	34155	61385	62499	40096	36030	41986	27930	54367	55314	38572	83102	61387	88992	39814	40903	34929	26590	30303	24972	18162	17709
LC-QTOFMS	LPC 19:0|[M+CH3COO]-	Peak area	10277	6314	10376	8362	8061	3947	4248	4832	4265	4208	2353	3494	3943	3331	3200	8989	7508	9431	14295	7125	12736	8787	9405	7017	8317	11516	9657	10193	10481	11732	6173	9345	4678	7561	8364	6980	12025	12146	13347	7975	6110	8139	4314	5219	5903	8076	6724
LC-QTOFMS	LPC 20:0|[M+CH3COO]-	Peak area	9254	4320	7523	8731	7482	6790	7265	7167	5596	7168	2925	4161	6822	5903	5159	7833	7489	5952	12456	7272	11277	9392	7434	6327	6131	12700	8250	11161	11227	11385	5476	6658	4667	5838	9219	7390	10604	11289	10705	7817	6806	8599	7314	5405	8714	5744	3023
LC-QTOFMS	LPC 20:1|[M+CH3COO]-	Peak area	9232	5251	8811	10256	9883	6389	6867	7221	5497	7061	3257	4232	5637	5298	3911	11292	6820	7799	16696	8847	13881	11017	6997	9237	9615	10068	8479	10697	10854	11359	5508	8316	5500	8280	9568	5715	14961	12224	14470	13313	6935	8595	6161	6527	9376	5478	6250
LC-QTOFMS	LPC 22:0|[M+CH3COO]-	Peak area	14397	12733	14862	15357	15835	5972	4950	4601	4163	5131	3574	3248	5073	5622	3596	11253	11999	8974	11659	10873	11507	11886	12060	11506	11184	16521	14974	15967	14914	15860	6521	13130	11126	10823	11963	9445	12912	16632	18276	15490	6537	7320	6347	6655	7805	9194	10977
LC-QTOFMS	LPC 24:0|[M+CH3COO]-	Peak area	17138	14935	16922	16202	15897	6844	3727	3902	6356	6409	6797	8083	6691	3206	6198	15795	16715	10505	16371	14984	17304	16611	16947	17673	15492	18041	16380	17985	19031	21348	7199	11512	9237	10893	13803	9414	16045	17367	18100	15414	7971	9143	10032	9938	11744	12493	12993
LC-QTOFMS	LPC 24:1|[M+CH3COO]-	Peak area	48191	29435	39704	48481	42891	13898	16103	15134	13996	15692	10656	11927	13696	12852	10928	37065	45450	21498	32866	37121	39669	47865	46043	53087	45136	46297	34593	43864	47817	49640	16732	25264	21036	23522	32405	20898	31886	32851	38345	37469	14790	19491	22196	22314	17705	22775	33631
LC-QTOFMS	LPC 26:1|[M+CH3COO]-	Peak area	58022	29905	45413	58125	56802	7263	12470	7508	9380	8368	1690	7452	2373	2868	9241	23393	19946	13892	21294	13405	20762	22785	20211	24207	20909	20134	23198	26018	28732	21796	5521	17686	9269	18823	18232	7456	18546	18607	21111	12152	2468	15373	13270	16141	16436	12315	7495
LC-QTOFMS	LPC O-18:1|[M+CH3COO]-	Peak area	4412	3243	4294	8472	5467	3463	3018	2456	2984	2273	2006	1738	2014	3086	2484	11065	6040	2606	17949	4116	10375	6014	5343	11008	4732	7163	5585	4769	8350	6055	3625	6127	4174	5204	6345	3542	9899	12115	9821	7084	4948	4264	3923	4067	9056	5376	4633
LC-QTOFMS	LPE 15:0|[M-H]-	Peak area	19258	15036	32472	30655	28470	230	324	185	230	375	171	85	217	109	63	32228	64197	37587	37732	47074	24132	14623	23996	28461	16997	14438	17445	27048	17399	14784	21590	32702	38467	46451	53230	42970	34733	35573	23213	32152	3857	4135	6064	3265	6827	13218	18492
LC-QTOFMS	LPE 16:0|[M-H]-	Peak area	52837	31395	51097	54187	55858	46411	44515	43550	30101	26819	10618	11482	19233	18090	11283	77699	95265	41952	84829	76849	72427	56395	46527	48889	46510	58223	43650	51186	62747	46916	28982	58333	47588	62263	63625	51128	90740	87889	77538	84120	25392	26909	22929	22829	23955	34769	52576
LC-QTOFMS	LPE 17:0|[M-H]-	Peak area	8603	5673	10210	12815	10630	3732	4121	3451	2562	3322	1302	1748	3337	3157	2078	16445	22369	10603	18059	17877	18480	13104	12021	7459	10342	10691	9236	9110	11403	9641	3773	9844	5942	9282	10873	8981	18029	16457	13037	14303	6293	6966	6068	4439	6545	6466	8265
LC-QTOFMS	LPE 18:0|[M-H]-	Peak area	168322	80394	205582	183168	133485	159036	154310	144264	99788	116991	32924	46676	130609	115830	48033	249994	119456	182198	380919	112105	343893	163937	192643	144725	113672	234357	199107	203464	221904	225625	79270	185336	70120	114042	190122	77939	295410	259560	349003	225856	132187	207614	78546	78884	73124	120942	75267
LC-QTOFMS	LPE 18:1|[M-H]-	Peak area	23414	11571	20144	25878	25732	30260	30174	26816	20133	20203	8511	6329	14639	14325	10119	36746	27064	17515	38979	23491	43197	30302	15894	23255	20923	28666	20450	21618	26435	22219	14622	20572	12397	23526	23334	16213	41660	38467	42573	40729	21377	21613	14971	16154	18736	14369	16439
LC-QTOFMS	LPE 18:2|[M-H]-	Peak area	25745	9699	16655	21377	20780	11409	11810	11721	9303	12110	7866	7993	11323	10279	8131	29622	20288	17933	30890	22993	20524	25597	16113	21874	19406	27575	16441	23035	25974	19297	16722	21617	15606	31000	25657	17925	27399	27257	30791	24546	17759	17810	12854	14755	13966	13472	13964
LC-QTOFMS	LPE 19:0|[M-H]-	Peak area	11866	9950	18445	10724	8598	4941	5514	5516	4321	4556	2824	3657	6425	4251	3286	12946	11332	16687	20539	10709	24251	11711	16396	12776	11895	19171	17475	16664	17656	18020	8182	17337	7992	12537	14462	7490	18378	15413	20111	16008	8269	9417	8982	5707	7753	10939	9133
LC-QTOFMS	LPE 20:0|[M-H]-	Peak area	13200	7797	14902	15892	14521	10243	10640	10451	7944	7253	5352	5554	8850	8044	6659	16691	10846	12161	26127	10733	22056	14647	13546	13978	9112	17267	15992	15399	16964	19361	9744	12929	8150	9241	14242	8190	23253	19700	22140	13717	9279	14277	8549	8167	8480	9941	8276
LC-QTOFMS	LPE 22:0|[M-H]-	Peak area	20413	21713	22688	26235	25207	7540	6799	5770	5685	5811	4648	5351	5469	5796	5276	24316	111181	27142	26941	30754	33025	25461	23430	29293	22084	31298	79133	30198	28138	25221	18541	111001	62658	64515	29897	81574	40354	108785	36738	41402	7945	9514	8505	8660	11146	133279	134250
LC-QTOFMS	LPE 24:0|[M-H]-	Peak area	15041	12801	17026	15661	15552	8176	8031	7099	7053	6736	7198	6739	6673	7250	7066	17739	15864	11636	17834	13676	22533	15899	15497	15226	15341	18943	16676	14343	16594	16300	10423	17018	10509	13106	15854	9362	20566	22405	20097	18853	9597	10580	10377	10158	13607	12737	12636
LC-QTOFMS	LPE O-16:1|[M-H]-	Peak area	29065	15070	30801	74595	38836	61506	23610	30639	19460	23560	6584	14708	19955	25123	16061	87384	39777	20004	125934	23832	93519	42562	29701	71857	26052	41980	38591	25214	48221	45130	17138	33089	17091	27698	42454	18563	82852	72650	73880	61024	51019	49228	36497	29047	38181	28449	19869
LC-QTOFMS	LPE O-17:1|[M-H]-	Peak area	6849	4227	7108	9163	6563	4388	3222	4110	3201	2771	2226	2731	2342	3094	2685	12915	14607	5774	20749	9848	14360	7067	6888	7757	6497	7543	8090	7643	7608	7097	4792	6757	4154	6583	8924	4562	12027	10482	9816	6855	6155	6258	4913	5249	7439	6003	4418
LC-QTOFMS	LPE O-18:0|[M-H]-	Peak area	134918	154019	159734	136241	104647	98461	118286	89648	97277	97084	86134	116567	90466	95606	109878	116028	148303	93281	144174	88060	137396	129862	133200	160247	83564	151297	117706	134204	166694	142665	62217	119229	73479	79228	116050	72561	147123	135273	136099	118556	115138	197319	135287	145578	140813	141162	87778
LC-QTOFMS	LPE O-18:1|[M-H]-	Peak area	68644	39482	70486	117305	64406	55458	26143	31616	21713	25889	10402	23637	21253	25326	23484	136878	94442	45268	237498	52433	167709	76472	71885	135691	65466	88238	86669	65074	93754	85475	42538	87770	46523	72074	99815	40487	142364	145611	133553	91355	62000	81974	73900	65880	103945	74698	49546
LC-QTOFMS	LPE O-18:2|[M-H]-	Peak area	20679	12688	21002	63403	35918	36176	15928	20306	14794	19455	4527	9396	12687	15737	10312	88439	29952	13063	105602	17883	87767	36728	19346	48823	17621	36368	28534	20836	37878	32190	10514	21860	10890	20695	26146	12814	79020	63356	68015	62668	29188	29216	20668	17733	25324	17720	14101
LC-QTOFMS	LPE O-20:0|[M-H]-	Peak area	75592	64026	86419	63166	71511	17080	18618	16633	13871	13877	15230	20702	16108	14535	17453	53264	75105	43571	65594	49997	72350	70254	71397	56449	52723	86947	72157	79997	78054	74417	28811	58589	33052	39133	56936	35887	61534	59955	52928	61386	16518	40163	34739	31035	40635	39097	37539
LC-QTOFMS	LPE O-20:1|[M-H]-	Peak area	43116	38599	53155	75121	53053	23246	13649	15820	11234	13397	11556	14833	13010	14346	14305	69420	67184	29871	113429	46951	83245	49056	52853	86662	42709	58712	53898	42393	61969	49737	28484	55775	32399	43256	54780	24500	78874	76033	69893	51557	30088	44076	40802	38060	61223	50908	48404
LC-QTOFMS	LPE O-20:2|[M-H]-	Peak area	8564	5802	9121	12846	9644	6541	4537	4657	3717	4592	2776	4327	3479	3247	3841	13596	10492	6314	18334	8510	16323	9898	7733	11700	7331	11435	9337	7909	11433	9730	4354	8916	5198	7325	9209	5720	15266	14544	14800	10861	5922	7354	5676	5586	9370	6698	6714
LC-QTOFMS	LPE O-22:1|[M-H]-	Peak area	9209	8696	11146	10645	9791	4596	4897	4714	4788	4621	4492	5376	4579	4183	4946	8826	10167	6797	10899	8920	11904	11554	10799	8601	8631	12953	10031	11010	10543	12007	6386	10398	7198	7693	9363	7780	10534	10070	11828	10301	4647	7824	6337	5789	8889	6429	5953
LC-QTOFMS	LPE O-22:2|[M-H]-	Peak area	10818	9065	11217	15606	12309	5793	4887	5352	4574	4651	4037	5254	4309	4270	4713	13929	13993	6762	18522	11167	19554	11119	11015	13868	7994	12889	11361	10388	14257	10565	5757	11103	7125	9216	10969	6553	15796	15584	15161	12723	6728	8870	7551	7173	15036	9164	9902
LC-QTOFMS	LPG 16:0|[M-H]-	Peak area	37908	13842	30281	38289	32925	10684	8778	8618	7047	8460	4481	5421	6939	6728	4894	24527	27653	10579	28561	28121	27437	21450	20712	27289	22066	25882	20089	26264	23010	16802	16828	21084	36926	20916	22900	20034	27528	27652	30528	47507	9727	10464	9764	7589	12253	9343	15466
LC-QTOFMS	LPG 17:0|[M-H]-	Peak area	6839	7581	6768	11426	10075	2748	1860	2480	2778	1313	1059	1043	993	2066	1702	9272	15540	5112	11840	13193	8754	7257	8094	5150	7000	9986	8256	8273	8147	9230	2595	6262	7355	6179	3842	7368	9942	9037	6967	13065	2250	1815	3436	2252	5276	4654	6420
LC-QTOFMS	LPG 18:0|[M-H]-	Peak area	18031	16251	18463	37601	29896	6887	4018	3953	3439	4240	3769	5145	4024	3755	4393	16645	39732	11941	44411	29706	21681	20613	13044	12177	14636	20090	18464	20284	18493	18496	9300	17434	27181	15641	20464	15736	24578	20627	19751	47050	6275	6678	5291	5371	12542	11356	15396
LC-QTOFMS	LPG 18:1|[M-H]-	Peak area	23501	17734	28921	36420	29950	4632	4392	4753	2978	3617	3188	3462	2881	3245	2497	19771	25005	9310	23313	24725	28732	25858	22959	16605	23054	21927	14257	20003	20372	17408	17424	20647	26334	25722	14713	20762	25976	25561	23349	48918	5678	6364	6588	8329	8311	6012	11520
LC-QTOFMS	LPG 18:2|[M-H]-	Peak area	9704	6190	9874	12824	9710	4681	5683	4959	4060	4643	2138	2999	3849	4201	2390	12828	9351	5916	15081	8056	15143	10077	7894	11490	7715	10986	7617	9935	11282	10550	4477	8503	6703	8093	9434	7382	13993	13199	13579	11520	5370	4957	4315	4560	3616	5840	6405
LC-QTOFMS	LPG O-16:1|[M-H]-	Peak area	9030	7774	9444	16620	16131	892	190	418	223	265	1175	585	250	580	389	11367	17574	6235	17825	13002	8682	6623	4487	4270	4586	7189	5864	7690	8006	7824	2776	5754	7184	3947	5813	6568	9154	14005	7194	20444	1487	1352	1856	1911	1859	3768	6898
LC-QTOFMS	LPG O-17:1|[M-H]-	Peak area	22437	22934	27323	24654	22857	17229	18192	16489	16273	17634	12658	13010	14821	13714	14135	17927	23072	14475	26074	19610	18858	18825	19205	23340	15036	25554	25789	24857	27234	25943	12814	18386	14803	14472	19029	18890	24195	26671	25349	22802	16994	19484	19001	17098	23611	20539	19540
LC-QTOFMS	LPG O-18:1|[M-H]-	Peak area	20470	17596	18254	40331	36948	677	1662	1556	595	1301	1593	1506	550	1288	1371	19717	39337	11383	43169	31684	30686	31747	22363	4770	17528	23303	25654	22051	33959	32522	3569	19617	24900	21678	29152	22753	28846	29467	19000	63268	1948	2372	1908	2370	5927	13827	24763
LC-QTOFMS	LPG O-18:2|[M-H]-	Peak area	18867	14350	19693	32812	33665	1965	3163	1609	1743	1695	3159	1719	2525	2928	2734	15636	26051	8371	19784	24821	24567	21875	11551	5704	13899	22233	20406	21703	25918	26128	4399	14101	12927	9390	9480	17869	19937	25515	14874	41745	3697	4690	4570	5744	6762	5991	9054
LC-QTOFMS	LPG O-19:2|[M-H]-	Peak area	12066	11357	12080	12368	13341	7377	8288	6407	5668	4832	6445	6930	5765	5991	5304	15117	22641	9528	23757	17067	20426	19507	18950	35923	16812	20523	14721	14141	16894	17063	17781	23638	17584	21725	25636	12941	21032	23301	19558	19635	16264	25011	18460	17584	24768	12073	15465
LC-QTOFMS	LPG O-20:1|[M-H]-	Peak area	48889	49344	48425	46877	44649	29149	26629	26027	31596	26836	19764	20774	19426	18564	17183	28281	31154	21906	29924	21635	67523	61853	53333	48597	48894	45573	39063	38414	43808	36416	155912	155465	130241	119185	102099	96184	95332	95523	93244	73213	16921	15932	13856	13870	874379	344427	278846
LC-QTOFMS	LPG O-21:1|[M-H]-	Peak area	7031	8764	6815	8940	8999	2404	2811	2731	6389	2705	3073	1884	2341	2818	1397	3853	1913	2767	4266	1751	11855	14603	8810	8652	10023	8128	6352	7088	7781	5690	36721	33951	18038	28152	13152	15187	18797	16901	18052	14184	2445	2137	2324	2863	108597	76336	66520
LC-QTOFMS	LPI 16:0|[M-H]-	Peak area	74275	16411	29673	34742	35335	28792	32700	33594	24645	40047	16920	20389	29837	27951	14300	95619	66970	38138	108033	60949	83812	64895	44932	97091	78448	56136	32639	68368	87769	49648	49751	66120	40589	67895	84703	50738	67953	94111	132377	84580	38685	46172	34687	34162	36899	20766	27318
LC-QTOFMS	LPI 18:0|[M-H]-	Peak area	65427	34677	61693	56626	54310	38170	32055	33678	18837	26142	8523	13395	25017	23838	12698	93006	59706	85095	178118	61602	179195	72115	114787	131296	95830	89696	68303	151270	119969	134627	52820	108645	45395	57178	115146	48772	83654	119452	167407	156564	31544	50175	28757	21846	34534	49831	44431
LC-QTOFMS	LPI 18:1|[M-H]-	Peak area	14591	4952	7389	9085	9246	6346	6145	6055	5072	6366	3728	4578	5464	5346	4301	14667	11893	7732	17588	11194	17509	12605	8338	14014	13280	12404	7739	12047	13805	9745	10196	11066	7679	10998	13139	9996	11248	15573	19537	14913	7742	9302	6786	6603	7815	5158	6680
LC-QTOFMS	LPI 18:2|[M-H]-	Peak area	15156	2944	6565	8214	6090	4229	4108	3681	3915	3939	3909	4592	3668	3584	1150	12680	11205	4932	12543	8770	10629	10639	6399	9800	10465	10319	4461	9581	13009	7701	7579	8752	5857	9768	10475	8184	11737	11978	15588	10566	5691	7431	6149	6486	6916	3761	3551
LC-QTOFMS	LPS 16:0|[M-H]-	Peak area	5280	2611	4715	5007	3953	3499	3853	3564	2701	3691	1878	1723	2681	2689	1536	6740	5706	5027	7269	6200	7834	6380	5614	7507	5226	5540	4731	4090	5791	4108	4469	6831	6439	7959	7762	5811	7165	7441	7257	6998	4045	4241	3594	3455	4541	5022	6787
LC-QTOFMS	LPS 18:0|[M-H]-	Peak area	94449	70785	108313	104859	89613	86440	70693	83926	55007	73103	22690	26535	57869	53840	25015	136031	93076	112486	204370	87839	199812	110623	130648	113553	87138	120008	103780	105220	118387	101087	56354	122951	57575	102932	140731	77133	160562	152927	191565	136838	76414	99045	49981	54887	52373	99884	65660
LC-QTOFMS	LPS 20:0|[M-H]-	Peak area	7523	6196	6619	8730	8422	4884	4394	4560	3602	4085	2753	2882	4111	3484	2668	9133	8128	5139	8462	6635	11084	7999	8196	9748	7622	8169	7247	6562	8367	6107	5459	9630	6863	8408	10941	5490	9067	9602	10800	9136	5097	5572	4945	5694	7256	8914	6841
LC-QTOFMS	LPS 22:0|[M-H]-	Peak area	21676	13596	18084	17720	25235	11551	12647	10417	11219	13814	8415	9727	9691	11561	9461	26870	27230	15556	24253	23892	22075	21693	19047	31393	24962	20101	14256	21300	19858	17011	17969	20321	19166	22335	23583	19574	19951	24293	22162	21534	17210	16632	11843	16120	16424	17653	19348
LC-QTOFMS	LPS 23:0|[M-H]-	Peak area	9999	9743	9640	8780	12149	7727	5836	6808	6580	7843	6300	6246	6010	5683	4818	12295	13112	9001	12826	10914	15217	13091	10390	14688	12900	13102	8869	11493	10146	9657	9163	12875	10830	13331	12894	11276	11465	12268	11700	13254	6966	9392	9243	10610	11532	10838	10881
LC-QTOFMS	LPS 24:0|[M-H]-	Peak area	10058	13212	8263	14590	16407	6922	6237	7401	5938	7462	5893	5724	5782	7157	6891	9196	13378	9281	15005	11262	18711	13339	15908	16824	19557	12027	11958	11208	13183	10041	15007	15631	15686	18695	20222	10288	12473	12179	13816	15026	7933	13714	10802	14805	16745	13712	18167
LC-QTOFMS	Medicagenic acid	Peak area	87621	10421	38000	44565	26472	6411	7383	6126	6460	6826	5959	5769	5376	5797	5542	309526	730098	128458	688258	589763	251802	133334	126964	39048	127715	105458	57990	30332	104462	95296	17655	90067	52503	186033	38739	56429	113745	190847	207852	147488	9898	15241	15252	11106	19345	310307	107762
LC-QTOFMS	MGDG 26:0|MGDG 10:0_16:0|[M+CH3COO]-	Peak area	21432	32386	29533	33486	31865	4180	2703	3959	1535	1164	2298	1920	1158	1940	874	17682	11090	13540	5908	18270	20953	5884	3189	2080	2638	10217	9656	10110	9199	8060	6918	28227	38606	33860	16314	25015	26640	29678	25593	37755	2941	1952	1751	3291	1056	20714	47503
LC-QTOFMS	MGDG 27:0|MGDG 10:0_17:0|[M+CH3COO]-	Peak area	25177	21563	27442	22899	21659	722	1090	1100	387	1294	1604	2981	2511	1677	3234	21281	15014	16423	7246	28103	10739	3369	8076	1652	2877	9312	7959	10417	11059	7899	4968	29735	28160	38205	19644	33256	41805	41067	35130	43150	3904	4334	1755	3723	4903	17444	26805
LC-QTOFMS	MGDG 28:0|MGDG 10:0_18:0|[M+CH3COO]-	Peak area	28899	26170	23315	31066	32851	2489	1682	1505	319	489	770	2159	968	1984	3771	63038	50505	57228	27299	115318	5533	3106	1103	1185	3880	14136	17954	15391	17098	9259	18868	116063	153198	128081	59265	98460	105855	100513	106801	169265	1998	2831	1230	5360	5402	211543	583851
LC-QTOFMS	MGDG 29:0|MGDG 10:0_19:0|[M+CH3COO]-	Peak area	8965	11888	8291	13395	20869	653	173	202	198	267	312	309	267	373	703	14776	15503	10558	10217	26353	6718	2898	9256	4385	7608	8592	6472	7606	11391	16004	1736	5666	9447	6606	4759	13194	19951	22897	11778	33433	1008	2300	1638	762	4335	10582	27431
LC-QTOFMS	MGDG 30:0|MGDG 14:0_16:0|[M+CH3COO]-	Peak area	21330	37168	24853	38711	42434	2154	2503	2283	2276	1913	3175	6611	2205	2249	6850	13563	25087	10870	13398	27399	22285	20479	23285	17116	24844	25027	31551	28361	25335	28967	12689	27101	61218	32808	20452	21115	20117	23093	17942	42829	4927	6726	8052	7899	13561	23033	63350
LC-QTOFMS	MGDG 31:0|MGDG 15:0_16:0|[M+CH3COO]-	Peak area	29170	49072	38868	62908	58304	732	450	322	792	1132	260	569	382	414	318	5863	48474	4166	7924	19624	42950	39591	54544	44924	57950	46044	49407	51518	43078	57937	32198	57931	102203	37722	38637	20891	16919	17992	15905	47105	739	1758	2592	1327	2327	4261	12262
LC-QTOFMS	MGDG 32:0|MGDG 15:0_17:0|[M+CH3COO]-	Peak area	3308	5953	4466	6644	5017	2035	1222	351	812	1518	878	649	378	1050	872	1068	2839	884	946	1375	3095	2932	2762	2361	3139	2325	2866	3176	3118	994	2251	3818	7056	3852	7813	3359	2462	1119	2784	4822	5987	3859	3710	4257	5840	3353	31402
LC-QTOFMS	MGDG 32:0|MGDG 16:0_16:0|[M+CH3COO]-	Peak area	13057	106726	14629	129297	111312	1979	703	639	621	713	5342	45204	763	2833	48931	28895	83953	18914	35742	38664	68216	12030	14867	45938	19201	13213	14002	22133	58472	15839	15080	21180	106405	64350	49345	47731	55719	60438	33950	132480	10289	41583	54312	45739	132493	23727	81466
LC-QTOFMS	MGDG 32:1|MGDG 14:0_18:1|[M+CH3COO]-	Peak area	66417	54155	69339	76239	57647	286	432	638	1077	657	905	304	629	269	315	12147	3906	10925	2441	9229	16420	11034	20542	27637	18129	48549	35454	45256	36747	39063	636	1328	4690	3728	1768	2992	3135	3135	2685	6147	661	461	2749	2892	6281	651	2246
LC-QTOFMS	MGDG 32:1|MGDG 16:0_16:1|[M+CH3COO]-	Peak area	11712	24580	12191	22987	24133	469	326	1429	309	581	2137	3593	1619	1547	3624	6282	15044	4229	11761	13608	13209	12014	17602	3709	14766	17150	16633	18330	15452	15541	5952	6879	22023	13410	10592	11833	11139	12039	9251	28060	424	3446	1332	3843	2389	6779	16271
LC-QTOFMS	MGDG 33:0|MGDG 15:0_18:0|[M+CH3COO]-	Peak area	13087	33637	5588	11843	48821	625	205	189	625	496	402	443	214	1080	483	13107	36634	13273	4949	56590	5028	12757	31830	5054	14051	12626	9660	13690	10582	4635	20443	35689	93448	32549	34352	19767	16909	17573	13369	55256	3574	5650	7359	4284	12720	10546	53562
LC-QTOFMS	MGDG 33:0|MGDG 16:0_17:0|[M+CH3COO]-	Peak area	3447	8824	4929	7984	11060	857	762	754	286	658	690	1714	800	673	5745	2760	5930	2262	2946	7609	3936	3208	5134	2635	4765	4361	3771	5212	3839	4811	2395	3127	11442	7205	13777	5207	4495	5798	3232	15662	944	8616	9020	7055	19970	3069	12893
LC-QTOFMS	MGDG 33:1|MGDG 15:0_18:1|[M+CH3COO]-	Peak area	15003	33656	15554	35423	49841	342	476	457	668	385	310	1321	366	704	444	3533	43622	9353	11673	35606	17527	14397	21899	4037	22942	16378	14680	18480	12880	16011	14563	31222	77209	57050	49117	5958	26705	32773	16275	104699	2826	5426	5940	4301	10873	1756	8573
LC-QTOFMS	MGDG 34:0|MGDG 16:0_18:0|[M+CH3COO]-	Peak area	7176	12503	8548	15690	15271	938	1139	848	1235	903	2064	15140	1249	1540	13659	5210	12407	3661	6634	13519	6969	6511	8054	5379	7985	8145	7589	9250	8152	7225	4826	7086	16916	11335	8350	6845	6304	6912	5305	18680	2609	11482	11968	9224	41179	6940	26690
LC-QTOFMS	MGDG 34:1|MGDG 16:0_18:1|[M+CH3COO]-	Peak area	185993	183337	177314	213513	170192	2663	2721	2310	2307	2532	3520	7752	2481	2723	7740	29478	103892	21077	49444	90239	166479	164736	211460	191240	199435	202225	173093	210807	157535	153523	46949	66423	191989	123529	103867	61167	68905	85898	49178	231945	8408	26131	32302	31337	61711	20290	80801
LC-QTOFMS	MGDG 34:2|MGDG 16:0_18:2|[M+CH3COO]-	Peak area	25614	29634	23854	36778	31132	2689	2974	2512	2788	2631	2916	6696	2765	2782	6702	6901	13674	4781	10068	13403	21286	22240	22035	22637	24140	31093	29460	31849	29659	21525	9889	11640	28247	13152	10333	9381	8680	9279	8939	19040	3927	5638	4631	5712	6473	6795	14708
LC-QTOFMS	MGDG 35:0|MGDG 16:0_19:0|[M+CH3COO]-	Peak area	7226	5945	5523	8630	9166	218	804	797	467	212	946	254	482	196	248	1230	1337	3225	1282	3963	7375	7517	1306	17640	1407	5941	6239	7401	5700	6607	4141	5610	7541	5657	3347	5711	6963	7113	1618	10492	921	463	235	305	371	3947	7414
LC-QTOFMS	MGDG 35:0|MGDG 17:0_18:0|[M+CH3COO]-	Peak area	7481	14542	8392	28700	20276	879	970	876	727	886	2012	3283	872	755	2641	5762	18141	4513	10511	19693	6290	3184	6156	4440	6963	7278	8084	8901	8037	7733	1764	7175	26641	21877	6176	9328	7804	7646	5217	30919	1061	2492	2414	1202	5067	5801	58892
LC-QTOFMS	MGDG 35:1|MGDG 17:0_18:1|[M+CH3COO]-	Peak area	25270	55261	38292	69430	60413	465	528	476	494	429	874	2820	608	487	2687	6404	63725	5157	29501	13627	32776	29658	40750	20931	43495	30534	26825	35665	29966	30375	13269	25413	77708	19250	35577	31368	35285	30488	21738	25327	4391	6726	1561	7356	10189	16561	23910
LC-QTOFMS	MGDG 36:1|MGDG 18:0_18:1|[M+CH3COO]-	Peak area	5114	9383	5715	10316	10898	1953	193	1279	1560	1261	218	3292	1578	1629	3004	11900	39199	10987	3768	45186	4392	4876	6197	3507	5737	5763	4764	5330	5110	4229	3503	6361	74961	41840	5621	30244	17439	20424	16288	68663	851	1319	837	1054	1969	13607	42603
LC-QTOFMS	MGDG 36:2|MGDG 18:0_18:2|[M+CH3COO]-	Peak area	17181	23022	17012	32226	33015	2259	2540	2088	2520	2084	3001	3664	2331	2543	3605	7583	20711	5791	10166	19596	14008	14508	15564	13118	15398	14414	15077	13997	14659	12549	9254	9976	30460	14542	8703	16952	11699	14496	12215	34594	4023	4980	4493	6128	10094	8969	23243
LC-QTOFMS	MGDG 36:2|MGDG 18:1_18:1|[M+CH3COO]-	Peak area	22402	27767	21443	40295	35687	2554	2939	2582	3156	2357	3333	4243	3077	3029	4098	8860	22450	6670	12488	22006	18016	18149	20521	18524	18516	18372	18260	19086	17909	15275	10423	12420	36320	16637	9990	21371	13411	19567	13700	38780	4792	7018	5706	8987	13005	9856	25905
LC-QTOFMS	MGDG 36:4|MGDG 18:2_18:2|[M+CH3COO]-	Peak area	8186	4814	5986	7638	8030	5602	8416	6772	6370	6115	6708	6823	6909	7432	6373	7821	7418	4905	8788	7847	7036	8893	5642	8359	6189	8697	7591	6358	8648	7523	5224	6119	5374	7388	8214	5225	6882	7190	7245	6445	8385	8510	5604	8090	8497	5234	6692
LC-QTOFMS	MGDG 37:1|MGDG 19:0_18:1|[M+CH3COO]-	Peak area	8714	12975	9942	16399	17808	2758	3844	3727	3477	3264	4002	3410	3016	4044	3851	7814	17926	5745	10883	15265	8535	7644	7108	5690	8602	8306	8746	8672	7794	9080	5882	7902	17744	13530	9115	9413	8528	8456	7149	23225	4349	5725	4373	4687	5966	6480	29697
LC-QTOFMS	MGDG O-28:1|MGDG O-14:1_14:0|[M+CH3COO]-	Peak area	23598	43536	28109	51608	61810	3944	3826	3026	2863	2886	3116	3000	2454	2381	2830	25172	43118	16091	43569	34192	19819	25856	16926	15815	20055	19745	30354	22664	28412	35362	12135	17183	27381	17881	15023	19967	23768	19430	19490	32382	4869	4891	4666	5145	6982	29084	87300
LC-QTOFMS	MGDG O-28:1|MGDG O-16:1_12:0|[M+CH3COO]-	Peak area	21168	39431	29010	44489	60088	3450	3495	2692	2852	2693	2948	2626	2424	2396	2994	21585	46896	16589	36507	29763	16667	21073	15389	14584	19789	19116	31131	20999	24180	34190	11783	15944	24373	18049	16327	17450	20964	17177	18487	28591	4130	3947	4289	5416	5806	26300	84103
LC-QTOFMS	MGDG O-29:1|MGDG O-15:1_14:0|[M+CH3COO]-	Peak area	9435	19706	12637	25398	21688	536	1795	1054	235	198	1284	954	337	1315	658	6147	19663	4722	16033	16207	7458	9016	7838	9009	7815	7936	47192	8109	8125	14380	19135	7985	68081	8392	7901	10831	8396	9140	6252	18137	804	462	891	559	1062	22820	105919
LC-QTOFMS	MGDG O-29:1|MGDG O-16:1_13:0|[M+CH3COO]-	Peak area	42061	86044	58510	93989	111978	242	182	182	738	182	241	495	215	343	414	38971	98612	29053	17819	76912	37290	44810	35251	5156	41931	31200	13672	44098	11072	12424	5008	9620	30743	40320	8167	39116	41061	36670	29744	19407	3087	4165	1541	2984	1754	31048	88992
LC-QTOFMS	MGDG O-30:1|MGDG O-14:1_16:0|[M+CH3COO]-	Peak area	75039	175243	105887	164946	225641	2549	3028	2681	2482	2294	3010	4150	2002	2318	2569	50005	148483	38950	81295	121250	54852	58404	48455	31679	80444	54610	100320	109615	71675	96760	16284	37755	106480	64950	27726	63467	44448	47562	34157	123525	3561	3323	3411	3774	5307	77862	407362
LC-QTOFMS	MGDG O-30:1|MGDG O-15:1_15:0|[M+CH3COO]-	Peak area	16257	38479	21264	50267	59619	2421	3236	2355	957	851	988	966	1034	3083	1006	25679	46741	22032	22499	63314	12834	15077	12869	22589	15264	15758	20437	19492	15930	24679	37110	50177	139836	43867	44914	47865	42046	17291	29073	41327	1046	1118	2413	1341	1447	29621	80984
LC-QTOFMS	MGDG O-30:1|MGDG O-16:1_14:0|[M+CH3COO]-	Peak area	21007	50432	28245	69763	80751	3365	2982	1084	3513	2900	1254	1300	3049	3130	2972	22222	47755	18395	55809	55845	15500	19853	13916	20710	18971	18822	35020	27181	23983	36771	34084	8886	22635	40948	10245	25589	36113	19187	24588	51003	3116	2831	2143	4479	1889	27891	115558
LC-QTOFMS	MGDG O-31:0|MGDG O-16:0_15:0|[M+CH3COO]-	Peak area	14268	29485	17154	37689	38957	1675	1726	1519	1875	1677	4606	13663	1917	2148	8691	13392	32972	10611	15140	31680	13121	13988	13449	19183	16898	12358	12236	15998	11629	13468	14695	23069	48861	21457	16800	17955	15811	15958	12285	36142	3189	3864	2656	7816	6497	17014	81791
LC-QTOFMS	MGDG O-31:1|MGDG O-15:1_16:0|[M+CH3COO]-	Peak area	22702	62110	40335	71842	82259	5877	5409	1112	4829	4118	7380	7833	5886	6371	6056	21826	55759	20295	22977	64774	26994	24635	29494	23134	28920	26931	23002	28172	23060	33436	17359	22665	63041	30645	22957	29393	25988	22492	17363	56316	9721	7337	9326	7868	13475	33329	146032
LC-QTOFMS	MGDG O-31:1|MGDG O-16:1_15:0|[M+CH3COO]-	Peak area	100085	234347	121640	262575	261789	3606	2612	2230	1738	2248	2918	2237	2572	2954	2135	80526	143523	63673	15123	205705	83169	107911	93379	146907	113230	71244	81039	107811	72247	89165	110590	184141	420133	136007	105970	124488	105366	105636	73662	264142	3525	2291	1961	3486	4436	121756	649817
LC-QTOFMS	MGDG O-31:2|MGDG O-16:1_15:1|[M+CH3COO]-	Peak area	3197	39087	23948	47104	29037	584	576	594	852	502	273	934	620	234	474	12022	49404	9466	15513	30686	19934	17639	27178	8559	26296	21422	18236	21242	19778	20605	2114	3153	37434	31932	8650	19636	23311	5005	3775	24556	571	926	374	899	2152	20260	87103
LC-QTOFMS	MGDG O-31:2|MGDG O-16:2_15:0|[M+CH3COO]-	Peak area	10105	25846	12733	25961	23367	2048	2126	717	1177	461	1820	1435	1014	1186	1616	10961	20382	9654	18198	24348	12787	12847	20614	1625	21627	8157	8149	13172	9541	10379	2016	3167	26084	25383	10553	15321	13939	13997	10304	29334	443	951	1895	1572	1939	12589	28372
LC-QTOFMS	MGDG O-32:0|MGDG O-16:0_16:0|[M+CH3COO]-	Peak area	10738	27509	16888	30226	35442	1884	2037	2015	1978	1819	3379	5014	2033	2145	4189	10139	32401	9619	15852	30925	11101	10986	11899	10951	15723	11847	13757	13385	11319	12115	8173	12324	22711	18565	11110	13154	13408	12081	10376	29076	4742	7505	10323	7739	16789	15093	74841
LC-QTOFMS	MGDG O-32:1|MGDG O-16:1_16:0|[M+CH3COO]-	Peak area	73487	235048	126626	306069	338722	2311	391	388	420	401	12008	13459	364	545	11451	61814	216085	56299	88983	216639	81537	54261	98477	83165	89100	82333	101437	128591	74728	109330	51234	86373	281218	118574	69811	102312	86676	89209	47703	263122	9619	9212	18940	9954	31252	96633	568200
LC-QTOFMS	MGDG O-32:1|MGDG O-17:1_15:0|[M+CH3COO]-	Peak area	16982	29864	18911	18533	19489	1293	1319	386	1046	553	1390	2671	782	1500	3711	14151	53353	12031	32966	36260	5859	7135	12616	1829	13644	14435	13567	19689	14745	15842	2261	6427	16401	18628	6235	14538	18786	8749	9885	15853	1943	2171	2322	1883	2501	12282	54915
LC-QTOFMS	MGDG O-32:2|MGDG O-16:2_16:0|[M+CH3COO]-	Peak area	35672	114399	57818	115060	128944	2828	1848	942	1157	2591	4242	4814	3022	3647	1127	38324	115511	31493	49026	102854	38820	40497	67553	35753	66533	39950	49042	64317	45323	54272	11394	22213	116509	78434	24615	51190	54765	47197	32640	94332	862	1345	4260	1280	3984	44904	181660
LC-QTOFMS	MGDG O-32:2|MGDG O-17:2_15:0|[M+CH3COO]-	Peak area	22129	47109	33258	50971	63313	726	802	304	503	843	774	549	666	834	978	26393	55660	23655	27009	65820	30074	21675	31961	6841	44436	18509	17954	24723	16336	20502	2833	21172	78320	95914	33007	27455	39179	33051	18755	67826	938	447	2659	848	2964	14723	85439
LC-QTOFMS	MGDG O-33:0|MGDG O-18:0_15:0|[M+CH3COO]-	Peak area	2818	25502	14257	44266	8146	506	171	154	140	142	181	180	370	185	153	7169	14116	5850	2520	21557	2531	8496	2228	1381	3117	12627	11745	8954	7367	2562	2798	24833	46716	5537	14640	3356	3514	12919	7530	49711	557	408	474	651	408	15410	84107
LC-QTOFMS	MGDG O-33:1|MGDG O-17:1_16:0|[M+CH3COO]-	Peak area	18640	47260	30548	47313	60531	398	648	728	491	376	1906	2587	196	563	1105	20799	41122	17804	22110	56422	18750	12999	21668	7398	30991	19248	19546	29111	16300	18266	5201	16563	43043	50090	15594	22225	26756	22940	15082	41380	1025	2147	6081	1482	9416	22831	150816
LC-QTOFMS	MGDG O-33:1|MGDG O-18:1_15:0|[M+CH3COO]-	Peak area	28460	120589	57418	152950	137553	2827	2614	260	261	2430	379	2355	281	990	2289	27369	83349	23126	14198	120167	20361	11486	8955	23907	33198	40993	43869	37702	42862	47813	51653	80502	44252	46704	17424	17665	16279	15197	39418	39992	3459	1492	2189	597	2172	55665	468294
LC-QTOFMS	MGDG O-33:2|MGDG O-18:2_15:0|[M+CH3COO]-	Peak area	76773	176690	114169	212471	252445	1211	208	181	830	1396	255	1080	383	647	223	68685	172723	66750	71244	192685	96060	77887	101605	15536	148470	62979	66381	99415	48839	68507	7167	83869	337596	411122	116250	113063	152839	127753	63665	304049	1443	1763	2104	2160	2607	38750	290470
LC-QTOFMS	MGDG O-33:3|MGDG O-18:3_15:0|[M+CH3COO]-	Peak area	15100	28784	21952	36724	42597	822	469	333	161	401	480	685	617	396	434	6811	6466	5764	6375	14712	12957	10593	15710	2942	25201	11947	11094	16813	10174	9888	2196	10575	40855	15953	14976	15784	16438	8121	9239	31069	741	1071	862	1144	1219	6635	8726
LC-QTOFMS	MGDG O-34:0|MGDG O-18:0_16:0|[M+CH3COO]-	Peak area	6196	10349	9171	13416	16431	2106	2344	1787	2213	2077	3453	3376	1923	2197	3677	6350	8638	5200	4950	13461	5760	5549	6761	4673	6944	6747	7327	8015	6831	6498	3758	6893	12314	9274	7130	6479	6484	6297	5044	10913	3430	6024	7458	6365	14973	8498	30902
LC-QTOFMS	MGDG O-34:1|MGDG O-18:1_16:0|[M+CH3COO]-	Peak area	31593	68832	42763	79992	85057	824	859	788	387	718	12408	9485	808	837	9075	24488	52853	20412	22671	64869	21119	23882	27889	20104	18450	30615	31929	37681	32459	32279	14544	23290	76966	51753	26152	24928	29673	29429	20805	55511	1418	2875	11672	6895	25780	44145	297794
LC-QTOFMS	MGDG O-34:2|MGDG O-18:2_16:0|[M+CH3COO]-	Peak area	162953	495400	220885	514822	571982	816	301	847	211	253	9534	8138	1253	647	4553	228709	747496	196273	276083	759677	186306	188126	235899	100785	305170	137934	169904	222200	147525	175047	64840	152495	882213	797344	218362	233889	347292	243871	167884	608906	1996	5450	7201	2288	12677	161056	868464
LC-QTOFMS	MGDG O-34:3|MGDG O-18:3_16:0|[M+CH3COO]-	Peak area	39635	112225	67080	138782	149204	1177	1726	199	710	236	7095	6927	553	1684	3737	28765	46770	20554	26931	65519	40130	41693	44801	21533	57683	43505	37727	56827	44134	38011	28812	46228	163925	75421	32963	40936	37906	38686	32458	92873	2836	2607	3817	953	542	35403	170222
LC-QTOFMS	MGDG O-35:2|MGDG O-18:2_17:0|[M+CH3COO]-	Peak area	12996	70222	24467	51579	15397	474	426	708	421	985	1390	681	1316	337	489	14102	31779	13439	13664	55105	15905	8974	22709	2644	54466	14210	19047	25807	14268	16935	1177	9697	66064	99536	8961	23240	32419	25518	12556	93268	749	935	834	742	702	13320	82541
LC-QTOFMS	MGDG O-35:3|MGDG O-18:3_17:0|[M+CH3COO]-	Peak area	7893	26745	15719	16429	24784	620	859	194	537	820	1386	254	462	1075	1356	1865	3412	3751	2447	8339	9759	871	16734	2499	20974	6680	11389	10020	7071	7270	2267	1881	4159	14106	1313	2393	6835	2766	2042	4458	718	619	553	687	626	5265	16102
LC-QTOFMS	MGDG O-36:1|MGDG O-18:1_18:0|[M+CH3COO]-	Peak area	25183	30482	28011	33267	33589	11991	13662	13028	11431	11945	14837	11581	6438	10801	12620	16853	23531	13984	20447	23723	17150	17749	17059	14915	13776	20671	20875	21752	21938	21584	10548	16491	20072	16096	17417	15784	16183	16610	17306	24660	13474	14170	11482	13878	15255	25833	76276
LC-QTOFMS	MGDG O-36:2|MGDG O-18:1_18:1|[M+CH3COO]-	Peak area	41522	102762	64240	125454	152055	6791	7374	5903	4563	6664	8258	7309	5679	6482	7278	41498	114724	30745	65791	118396	36426	45873	26979	14278	52653	43935	56421	64518	51196	50114	21406	34139	118990	94571	31478	58204	45118	47609	34930	132926	8294	10855	9135	7446	15701	39973	259940
LC-QTOFMS	MGDG O-36:3|MGDG O-18:1_18:2|[M+CH3COO]-	Peak area	25467	64874	41806	95391	93914	2798	2676	2649	2301	2496	4384	4109	2621	2676	3930	23097	63691	17375	40040	72636	29589	25284	19832	9681	40031	27894	28683	35040	29643	26336	20623	21736	93957	69249	22197	30254	46055	30960	29994	84578	4802	6042	5329	7641	8732	28647	187352
LC-QTOFMS	MGDG O-36:3|MGDG O-18:2_18:1|[M+CH3COO]-	Peak area	15441	38028	26177	49770	51336	1596	1382	1313	1457	1200	2635	2502	1266	1380	2110	12734	25632	9568	17415	36341	14596	14165	12107	5871	26605	15382	17251	19625	16809	14053	12098	12135	39318	48011	8988	17582	29810	20797	19091	42561	2587	3278	2749	3984	4697	19649	134415
LC-QTOFMS	MGDG O-36:4|MGDG O-18:2_18:2|[M+CH3COO]-	Peak area	12855	24970	18447	34876	32258	3595	3225	3459	4190	3481	3881	4979	3003	3502	3955	9811	19404	7462	17944	20339	13165	11378	11296	7463	16102	14148	13267	16026	14503	12306	11453	11914	27592	21127	9898	12352	12883	12647	10950	25322	6048	6199	5193	5323	6260	9814	39243
LC-QTOFMS	MGDG O-36:4|MGDG O-18:3_18:1|[M+CH3COO]-	Peak area	12934	24166	18492	34880	34230	3289	2554	2950	3174	3236	4420	5027	3343	3397	3791	9635	20943	7023	18325	20938	12839	12770	11034	7642	15885	14057	13361	16222	13941	11521	11250	11916	21788	20679	9880	11707	12886	12300	11248	25122	5501	5507	5076	5945	6607	10062	39092
LC-QTOFMS	NAGly 31:0|NAGly 15:0/16:0|[M-H]-	Peak area	95354	70906	94045	85009	89223	1013	217	893	580	1022	697	956	1045	962	888	60869	103122	55064	55786	66182	59190	60675	59761	53694	66380	56683	55522	71631	48967	50510	88031	141039	132287	120083	146369	101984	93763	89615	97462	96981	5231	4669	5995	5164	7761	27925	27974
LC-QTOFMS	NAGly 32:0|NAGly 15:0/17:0|[M-H]-	Peak area	114613	89269	114459	109892	94629	1522	426	513	1220	1368	428	481	476	867	342	98867	145305	88976	75028	101423	64590	55251	80228	45986	78233	65766	77560	83168	61598	61337	80964	163412	144621	130493	162478	111247	107846	103797	118918	120605	24301	22389	31662	27722	30684	48144	40323
LC-QTOFMS	NAGlySer 30:0|NAGlySer 14:0/16:0|[M-H]-	Peak area	28105	29679	30414	29231	30725	2522	1416	2129	1945	3335	1806	1280	1476	1170	1235	29423	46490	26655	35176	32357	36153	36394	32924	67748	32393	26183	25471	27809	22843	23897	41254	62106	47541	50816	53426	34672	44707	45240	37234	40377	5810	4686	5563	4468	8206	22356	23946
LC-QTOFMS	NAGlySer 31:0|NAGlySer 15:0/16:0|[M-H]-	Peak area	96076	103042	115902	101445	125566	2149	1109	936	1037	482	958	957	442	486	454	130587	223384	114293	148073	155111	131867	113195	104368	162814	123965	81154	81697	94854	77600	73948	149217	264895	244735	226977	238960	186862	191208	198250	161541	169078	6644	9616	10502	7039	10222	71417	92151
LC-QTOFMS	NAGlySer 32:0|NAGlySer 15:0/17:0|[M-H]-	Peak area	187199	192135	205930	233831	221178	6279	1462	1274	1162	1221	1388	1220	1010	703	2203	235163	419531	208367	244254	308575	204199	143444	180378	145909	185556	141421	138181	161446	146624	124683	152593	374693	305122	254713	311419	252340	269066	268420	238195	246260	28602	48594	49051	40640	65297	133219	153779
LC-QTOFMS	NAGlySer 33:0|NAGlySer 16:0/17:0|[M-H]-	Peak area	25352	17730	20382	17944	20918	14940	16252	12453	12556	15494	18176	12725	17313	19723	14274	36361	34691	21910	37660	32426	23549	22988	21391	24104	20088	20060	17601	16748	21572	18182	22405	31380	26091	38293	38502	27125	24865	28249	32306	25940	23852	24408	16433	17399	22583	18424	23839
LC-QTOFMS	Naringenin	Peak area	3891	1894	4003	8231	38566	6391	6990	16675	12100	2545	3271	10036	3402	4410	3734	1407	5993	8870	24663	7473	92737	270876	213986	121996	46186	2178	3380	1494	4930	8630	867	2034	7215	3545	4344	1818	203799	2046	3034	2075	17085	97554	28709	46901	132110	12921	4155
LC-QTOFMS	Norethisterone acetate	Peak area	5865	8133	6319	7139	6896	6880	5554	5362	7540	4805	6396	5557	5733	6533	4959	9154	2531	5788	2982	2969	6778	9147	6899	5992	7091	8622	7553	7390	9356	9107	7866	7008	8706	6577	5910	7455	9230	2572	7296	7583	5127	6585	4767	4945	6966	6094	9738
LC-QTOFMS	PA 34:1|PA 16:0_18:1|[M-H]-	Peak area	14541	10999	9363	14034	13470	4157	4633	3675	4791	3946	6279	6436	5718	6370	6209	23812	19785	15806	13086	21739	6292	7723	4732	5567	5058	7420	8885	7438	8024	6098	7053	31297	31586	40218	13110	31807	23756	20406	39146	21475	6471	5259	4660	5218	5996	72952	176198
LC-QTOFMS	PA 34:2|PA 16:0_18:2|[M-H]-	Peak area	4652	4757	776	5718	6908	17031	20923	16903	21450	21012	34505	32890	27775	33658	28491	13613	10217	5323	13257	7723	11098	11654	8047	11520	10200	10202	6374	5935	7064	6318	13589	10180	14834	13756	16018	8710	8061	7797	6707	7986	38863	25344	21489	29934	23573	9862	11006
LC-QTOFMS	PA 36:3|PA 18:1_18:2|[M-H]-	Peak area	5088	6541	3387	7383	8886	12402	19231	12722	14696	14155	25233	21842	21334	24012	20418	7634	9013	3131	12147	6809	9088	11468	5443	9883	6822	6470	5121	6347	6881	5628	10632	8566	11827	12012	11403	6452	7375	11455	6227	10203	27699	19090	12638	18525	15771	6855	7803
LC-QTOFMS	PA 36:4|PA 18:2_18:2|[M-H]-	Peak area	6245	2702	1909	3251	25378	27958	38534	27959	40512	32592	57535	51032	45555	58639	49366	19846	18403	3849	20677	14377	19108	31009	10823	18911	15946	12888	4891	10617	9225	10898	26102	10249	30098	20724	20454	7577	7977	9637	7219	17786	58565	48178	34130	41707	42066	17190	17658
LC-QTOFMS	PC 32:0|PC 16:0_16:0|[M+CH3COO]-	Peak area	49148	27401	34635	40578	23372	24224	29923	23371	22021	19345	22193	24710	22350	20622	24801	28923	19403	13951	31878	18628	25520	24216	32670	39324	22281	21840	36720	27229	29813	24172	11893	18125	11856	14175	17778	10825	20457	19578	21413	20016	27510	30735	26084	21798	28061	30621	23446
LC-QTOFMS	PC 32:1|PC 16:0_16:1|[M+CH3COO]-	Peak area	11707	9810	10804	20210	16020	7340	15079	8014	13961	10365	6743	7750	6800	7034	8509	17901	7690	7622	15409	9920	17719	12412	11782	7651	9130	10399	11006	8466	12097	10115	8230	13014	9117	8466	14099	6606	13385	16782	14522	20322	8526	8065	7153	6499	8385	7346	12294
LC-QTOFMS	PC 33:0|[M+CH3COO]-	Peak area	3213	2717	3668	3880	3510	7335	9769	2173	4904	4252	4374	4693	4348	3727	4575	13179	8050	3978	10253	5568	7541	3409	13751	16832	5246	11072	7542	6288	6704	11308	1903	9931	1943	3462	10362	4299	7275	6479	6695	6808	4504	5236	4909	4731	5052	2681	6152
LC-QTOFMS	PC 34:0|PC 16:0_18:0|[M+CH3COO]-	Peak area	10015	7595	9269	12807	8135	5999	7832	6334	5855	4995	5875	5340	6091	5576	6868	10986	6335	4325	10756	6660	10453	8669	8912	8904	5883	7918	8948	7843	9162	7559	5124	6286	5421	5384	6261	4457	8016	7191	8767	8068	9188	8360	6573	6101	7480	7693	8208
LC-QTOFMS	PC 34:1|PC 16:0_18:1|[M+CH3COO]-	Peak area	116672	77170	96980	126562	80766	127239	162343	108416	148724	124121	106604	116302	98991	105902	119334	118997	72419	50416	130711	66851	115876	88221	108149	104472	67272	89437	104401	74153	104780	87362	52082	71603	50499	59213	82354	43637	97404	89164	120994	88858	140499	119309	96869	87643	108107	117775	90862
LC-QTOFMS	PC 34:2|PC 16:0_18:2|[M+CH3COO]-	Peak area	97637	60460	79971	87370	47840	143597	156286	112125	149361	127300	168265	151528	145242	157878	154511	89999	51532	54183	103314	54032	82038	53963	97239	95276	57225	70461	101611	66483	78573	66667	42669	56055	39828	44650	62255	30774	70063	56832	86987	53303	169098	133048	114756	93302	106858	139981	79340
LC-QTOFMS	PC 34:3|PC 16:1_18:2|[M+CH3COO]-	Peak area	13731	9548	12329	11013	9587	7666	9946	7448	8438	6562	7428	7427	6106	6772	6700	10108	8729	10000	9483	8600	15826	13721	15403	8481	11825	14139	15936	12475	16837	14734	5334	14238	4528	6244	8602	6008	14932	13581	11362	8643	6026	7510	7348	6546	8350	7369	7542
LC-QTOFMS	PC 35:2|PC 17:0_18:2|[M+CH3COO]-	Peak area	8785	7393	7178	9663	6222	6679	8343	6071	7254	6209	8032	8532	7465	7253	7605	10930	7125	6840	11443	4779	10134	6809	9982	8177	6735	6333	7425	5962	7594	5777	5062	6583	6062	5787	6663	4693	7902	7708	8785	7460	10484	9782	6837	6244	7680	10482	6899
LC-QTOFMS	PC 36:1|PC 18:0_18:1|[M+CH3COO]-	Peak area	23871	17021	23213	38796	22077	31439	41789	27112	37386	28822	32343	38171	29989	33277	38608	46156	18545	10642	44704	17395	36367	25565	22852	30844	16851	18992	21652	16363	23027	18434	14732	18753	13042	16756	21040	11187	28626	29456	37410	32331	41926	38325	28362	27833	37174	31093	26947
LC-QTOFMS	PC 36:2|PC 18:0_18:2|[M+CH3COO]-	Peak area	40149	24308	35296	45538	20793	75559	92851	59672	84478	61768	105467	103796	81603	93584	95792	60056	20883	25643	67783	22785	49004	24995	39707	55048	26184	25282	39877	24898	29534	20944	23231	28605	22495	21944	31391	13407	37946	33859	53352	30168	104176	90948	59518	50281	57108	69871	38191
LC-QTOFMS	PC 36:2|PC 18:1_18:1|[M+CH3COO]-	Peak area	21266	10733	16124	20778	14282	23364	33193	18050	25285	19287	22502	20153	23388	25999	22960	25606	11636	8911	20904	12072	24926	19021	15989	16577	12744	15205	15486	11402	14825	13975	13104	13309	11349	12357	23740	9163	18650	19473	19259	15689	26213	22579	14859	15840	18822	15525	13604
LC-QTOFMS	PC 36:3|PC 16:0_20:3|[M+CH3COO]-	Peak area	14514	7895	11141	18008	10274	13317	17242	10449	15509	14358	15037	16950	14343	18390	16793	32419	12864	6775	22718	10466	18866	11480	12218	18263	9460	9755	11973	9061	13538	9500	6262	8579	6390	7606	9224	5398	19255	13996	21846	15783	21466	17862	11932	13616	16678	15236	11439
LC-QTOFMS	PC 36:3|PC 18:1_18:2|[M+CH3COO]-	Peak area	25766	15415	17894	24892	16898	52606	59542	43256	39615	27869	40372	38104	40558	42578	35910	24809	16070	12745	26439	18060	20791	22343	17698	20317	17168	20872	23330	14322	20556	19566	16038	14854	13637	16228	19816	10907	16678	17856	22165	14869	44703	31915	22257	27036	22268	24054	16037
LC-QTOFMS	PC 36:4|PC 16:0_20:4|[M+CH3COO]-	Peak area	15901	15089	16907	21668	14044	28548	22947	15814	21114	16598	33187	32193	28246	30634	30621	26552	15494	11830	22478	10593	22590	12318	16582	18358	14136	16030	19392	14149	18443	16743	8337	12334	9870	9641	12109	8699	17525	15802	24699	17044	42752	27365	19551	20576	24244	19710	14089
LC-QTOFMS	PC 36:4|PC 18:2_18:2|[M+CH3COO]-	Peak area	16806	9318	11704	15231	15071	13789	17101	11871	14998	13716	20465	18752	18401	19342	18647	15799	13621	10322	20452	15293	15025	14014	9997	14524	12260	16089	13236	12066	17174	12127	11963	8652	12290	15613	17781	10430	13298	13893	16728	11421	28909	20342	13295	17771	15982	13010	12352
LC-QTOFMS	PC 36:5|PC 16:0_20:5|[M+CH3COO]-	Peak area	6525	4614	5783	6741	6497	9065	9542	8028	9824	8489	10359	10186	8743	9557	10455	7617	4796	4422	7497	4868	7456	5953	5261	6018	5789	5635	5597	5303	6557	6956	4521	4947	4339	5672	5809	5291	7202	6034	8863	5612	12017	9867	6287	7485	8043	5661	5627
LC-QTOFMS	PC 38:3|PC 18:0_20:3|[M+CH3COO]-	Peak area	7028	4927	5216	13335	7998	10353	12626	7655	9592	7761	10698	11416	9570	11202	10078	21211	8771	4292	16960	6609	12641	6731	6728	11617	5337	5439	5421	5176	7395	5172	7153	5995	4783	6445	8117	3012	18635	20382	16492	21958	14714	11699	6057	7933	10402	9631	7412
LC-QTOFMS	PC 38:4|PC 18:0_20:4|[M+CH3COO]-	Peak area	9516	8816	10613	18091	10471	20477	21336	12303	18129	11897	30451	28223	23451	25562	26818	21277	8194	6411	19636	7128	15679	9436	9603	12702	8031	8909	12401	8205	10480	9091	7518	9511	8598	7936	10329	5274	14049	15212	20973	14607	36203	25381	15162	17412	18538	13771	8844
LC-QTOFMS	PC 38:5|PC 18:0_20:5|[M+CH3COO]-	Peak area	3957	2802	4881	4982	3743	6228	7382	4893	7217	5137	7946	8677	6820	7115	8648	6006	3022	2168	5987	3170	5407	3635	3448	5105	2647	3054	3486	2722	3319	3922	2430	3248	2977	2695	3426	2304	6481	3908	5947	3625	9398	7338	5429	5463	6549	5322	3176
LC-QTOFMS	PC 38:5|PC 18:1_20:4|[M+CH3COO]-	Peak area	4724	4318	4831	8399	4938	7573	8368	5177	6599	4595	6622	6617	5671	6439	6068	6533	3483	3279	5704	3566	5510	4696	4091	4157	4373	3528	5144	3885	4259	4244	3062	4347	3625	3217	4040	2638	4541	5147	5511	7287	8240	5888	4258	4518	5207	4531	3954
LC-QTOFMS	PC 38:6|PC 16:0_22:6|[M+CH3COO]-	Peak area	11686	10323	10419	13174	12523	12455	13555	10990	11461	9814	10972	8915	9656	10915	9544	13550	8798	6815	15688	8097	14953	9486	10139	11790	8034	10756	12341	10566	11449	11147	6389	9769	6297	7201	8836	5903	10118	11078	12106	11453	13171	11191	11045	8378	9722	11646	12324
LC-QTOFMS	PC O-31:1|PC O-15:1_16:0|[M+CH3COO]-	Peak area	59092	61033	78995	90782	78634	2534	4740	2091	4164	3228	4261	5492	2604	3420	5037	77656	113147	52898	92847	84175	66355	58940	62236	9968	48177	55246	46347	54974	52124	50682	27358	58007	51530	40323	54180	47126	82618	76344	69653	83899	3976	10108	12014	7503	13806	26202	30827
LC-QTOFMS	PC O-34:1|PC O-16:0_18:1|[M+CH3COO]-	Peak area	8857	8424	8449	14042	12076	7995	7829	6209	8310	7123	4520	5602	5406	5742	4766	14494	10183	5335	17555	9139	13598	9435	8384	10913	7028	9298	8174	7763	8773	7823	6682	8921	10136	7374	9279	5543	12762	11003	11432	13742	7669	6936	6100	6519	8379	8907	11744
LC-QTOFMS	PC O-34:2|PC O-16:1_18:1|[M+CH3COO]-	Peak area	20393	3977	19630	29329	19155	13579	11961	8937	10559	9806	7294	8888	8211	9940	7967	39699	23799	8428	36581	10533	29977	26322	4662	28290	3921	23947	4492	3401	22768	4605	10181	7653	2808	15523	13486	3773	26284	25125	21702	41211	13324	10884	10012	12338	16363	14230	16952
LC-QTOFMS	PC O-34:3|PC O-16:1_18:2|[M+CH3COO]-	Peak area	6908	8166	7521	12565	10597	7409	7666	6238	7206	6244	5046	7091	5656	7298	5543	16271	8440	3386	16614	8064	11553	10172	6525	11233	5682	8188	8120	6763	7575	7424	5615	7117	7289	7342	7194	3272	10633	9063	10351	13330	7746	5625	5157	5515	6046	9753	8497
LC-QTOFMS	PC O-36:4|PC O-16:1_20:3|[M+CH3COO]-	Peak area	4336	4378	3622	8806	8250	2579	2907	2269	3080	2661	1920	3107	2294	2978	1986	18080	7055	2678	14457	5651	10476	13327	4394	8240	3433	5960	3860	3432	6572	4219	1221	3686	3071	4916	4568	2281	8641	6608	8372	12648	3884	4165	2765	3782	4817	4234	5202
LC-QTOFMS	PC O-36:5|PC O-16:1_20:4|[M+CH3COO]-	Peak area	8327	6691	9676	22783	16838	11241	9106	6931	7079	7758	8269	9130	8174	10531	7682	32192	12966	5760	28014	10557	17484	12645	7704	15664	7489	10744	8058	7430	12148	7297	6709	8320	6981	9136	8256	4557	19634	13655	20037	18940	15431	9977	8410	10276	9030	10604	9172
LC-QTOFMS	PC O-37:1|PC O-19:0_18:1|[M+CH3COO]-	Peak area	11943	9532	12469	15616	10876	15003	21454	15036	17823	15097	16212	16457	15168	14522	18440	22109	10735	6810	20057	9482	20271	13450	12739	16310	9037	10596	11998	8501	12042	11263	6742	9874	7396	8935	10663	6374	15468	13273	16691	15933	17333	17863	11697	13201	14772	13189	11702
LC-QTOFMS	PE 28:0|PE 14:0_14:0|[M-H]-	Peak area	70372	60070	54463	76665	84317	8069	10296	11940	7816	8422	6980	6395	7150	7987	7422	87912	172613	44681	125240	107367	67366	66322	63288	186204	52651	38279	38603	45143	45516	38696	56478	75526	68695	70351	80520	65732	79823	88289	64726	81981	28827	40471	33964	34728	54575	44103	52927
LC-QTOFMS	PE 29:0|PE 14:0_15:0|[M-H]-	Peak area	323620	276012	246328	300371	372856	1048	342	657	840	284	930	751	606	244	428	416861	930866	223295	651728	569686	282663	247569	251020	849996	257994	143403	169376	189736	200847	157129	275100	354240	356432	330433	372470	292123	346461	365594	294279	357904	105250	139280	122869	119600	189433	200248	266167
LC-QTOFMS	PE 30:0|PE 14:0_16:0|[M-H]-	Peak area	29077	24525	23254	36126	41670	12809	15421	8865	7557	4468	1074	1707	1632	1603	1358	40496	88573	19644	71764	54889	31107	25192	26499	46788	21312	12176	13869	14411	16280	13469	14219	29105	23904	36298	33017	31925	30888	37694	32888	40954	16405	14625	16172	18712	21996	23894	33875
LC-QTOFMS	PE 30:0|PE 15:0_15:0|[M-H]-	Peak area	216640	179012	154462	189897	242032	1017	1043	926	762	673	1744	1744	1290	1668	1073	381709	876264	194034	558430	525182	255736	171732	274206	298324	185170	93656	130936	121693	131931	106606	120180	307179	229960	239637	360906	249229	292722	354777	220052	293794	381680	284481	300164	444080	439219	133332	207508
LC-QTOFMS	PE 30:1|PE 14:0_16:1|[M-H]-	Peak area	9922	12195	9772	11010	12715	34345	32060	23332	14850	8163	301	328	293	334	251	10787	14944	8220	10543	10327	10603	7467	11993	14645	10713	6553	5358	6821	6631	6659	6790	8635	10810	17048	10825	10331	10143	12426	10732	14482	12535	10584	11144	11523	15883	9809	13359
LC-QTOFMS	PE 31:0|PE 15:0_16:0|[M-H]-	Peak area	732374	671615	604013	739452	848906	3495	1055	962	1756	1210	3008	2308	1653	1680	1713	879703	1626141	530169	1145496	1217904	517182	438317	446761	597961	486057	313764	364210	401887	456377	372171	339625	628048	693672	640400	603922	537186	678801	762727	643647	690679	98826	121434	112638	97808	156261	550996	720134
LC-QTOFMS	PE 31:1|PE 15:0_16:1|[M-H]-	Peak area	6675	24466	5387	24530	23206	12822	8935	9561	10606	9677	3675	856	3952	3207	1302	25040	35430	4278	7893	10318	17509	15449	16704	21810	18037	12096	3665	11930	3145	9920	3568	5232	5531	6368	4838	26688	6942	8590	7414	29589	21668	13581	25647	22291	41247	5009	8811
LC-QTOFMS	PE 31:2|PE 13:0_18:2|[M-H]-	Peak area	14135	15473	11948	16699	18231	893	1234	1040	999	590	542	936	706	592	852	21931	47193	13750	32205	26787	16787	18303	18251	29219	17841	9139	8263	10917	10359	8905	20927	21626	9432	20653	22582	15055	15286	16416	15100	19569	2708	3047	14566	3046	6406	15500	17342
LC-QTOFMS	PE 32:0|PE 15:0_17:0|[M-H]-	Peak area	38718	25743	24627	60649	50342	502	574	463	627	765	1012	1184	882	1020	1068	77870	133118	37332	79156	91253	76079	69000	72414	28108	60115	20695	25079	22467	22340	23574	29338	67752	48788	56420	68959	63209	66165	78738	29175	78953	55987	54961	55526	55854	84500	53727	66250
LC-QTOFMS	PE 32:0|PE 16:0_16:0|[M-H]-	Peak area	21842	27682	21843	37185	43374	14434	17659	9041	6483	6275	2618	2273	1571	1685	1562	22905	54963	14156	24743	42728	19056	14610	17675	25186	15535	15088	16697	16807	18917	12335	6085	14994	17261	19496	13974	27229	25703	30194	22987	51697	23284	18314	23474	19110	29755	25511	50270
LC-QTOFMS	PE 32:1|PE 16:0_16:1|[M-H]-	Peak area	28223	57064	34242	62535	55380	282364	310498	152055	109075	67254	2000	2119	1109	1770	1853	30991	74931	19966	33465	57222	26862	25109	25685	119773	25229	19188	17597	17730	18652	15212	15574	18051	24532	23087	15886	28087	25436	30130	25562	44002	150891	113757	107048	116029	179527	25231	62495
LC-QTOFMS	PE 32:2|PE 14:0_18:2|[M-H]-	Peak area	40919	9630	21501	12632	13711	5344	4927	4220	2446	1680	359	379	435	417	358	30379	48179	21184	54313	38261	18984	12798	27148	160230	18433	12335	13109	18250	15847	5422	71306	34723	73699	41754	62471	35346	18786	20080	21209	20865	3612	3724	4594	3938	4954	52992	55811
LC-QTOFMS	PE 32:2|PE 16:1_16:1|[M-H]-	Peak area	26468	15293	19265	19333	20829	15047	12309	9378	5737	3875	1990	2003	1777	1906	1715	30342	51957	18955	48393	35258	19772	17050	26829	140933	20551	11365	10639	15666	13153	9351	34685	30789	39238	35178	37645	21667	16629	20354	23911	22282	7461	7096	8556	7354	9977	30779	37780
LC-QTOFMS	PE 32:3|PE 14:0_18:3|[M-H]-	Peak area	8415	6754	7462	9122	9216	1252	1535	977	1068	1058	883	1568	1617	539	2173	15242	16497	7390	15059	11801	7396	13147	12904	27650	7099	5649	5853	7521	6989	5140	14475	16237	11654	12096	13149	16391	10566	9862	9434	11859	1786	3997	4663	4624	2433	11026	11333
LC-QTOFMS	PE 33:0|PE 15:0_18:0|[M-H]-	Peak area	8440	8640	6811	11362	9832	1145	4632	4250	796	1015	1270	1023	1238	1224	557	11986	17198	7156	11460	12269	9863	14037	7775	9839	6986	5928	7028	6703	8217	6647	9741	13699	12776	10509	15255	8451	11845	13252	10312	10540	11660	15066	7618	12495	12940	7301	17875
LC-QTOFMS	PE 33:0|PE 16:0_17:0|[M-H]-	Peak area	7377	8953	4592	10832	11922	673	774	696	636	829	386	770	314	578	320	5777	30279	5002	9906	20511	5336	1847	3865	2919	4397	4572	3981	5254	5046	4244	1276	3820	3377	5894	2085	10404	10121	11105	8209	16342	3275	1954	4153	1698	4510	5868	8694
LC-QTOFMS	PE 33:1|PE 15:0_18:1|[M-H]-	Peak area	55839	72111	51763	78742	80458	8995	6119	6118	6821	8367	2744	2873	2714	3153	2871	89267	201941	48843	64076	137955	48365	40605	53010	26737	42039	26677	30408	31741	23170	28536	15653	30708	34368	44731	31368	67074	50250	65391	50064	94337	124853	81541	125513	71209	164120	31826	54594
LC-QTOFMS	PE 33:1|PE 16:0_17:1|[M-H]-	Peak area	6933	8653	7552	12530	11928	1816	1400	1616	1534	1415	3864	1258	938	1125	1011	10241	32800	5385	13738	17775	8408	8187	8270	9950	7595	4326	4350	4976	4236	3554	3067	5124	4404	8514	5388	14963	10019	13195	10015	23069	147860	29260	37831	23722	46711	4987	6460
LC-QTOFMS	PE 33:2|PE 15:0_18:2|[M-H]-	Peak area	234080	289391	274514	319025	307182	6209	1555	1662	5846	1539	3192	1397	1435	1294	6453	408705	763681	369731	457369	433034	251827	330388	238294	308645	173449	114208	130851	162734	112494	130829	268722	415152	415555	288287	442756	289339	372513	280306	283013	336886	39776	66781	83699	49401	70826	283920	300844
LC-QTOFMS	PE 34:0|PE 16:0_18:0|[M-H]-	Peak area	7201	10089	8523	15883	14322	5424	5931	4444	4303	3628	1376	1159	3663	3906	1168	5869	20151	5139	7626	15633	10095	8628	8594	8005	5768	5640	6075	6126	6548	5729	6307	5663	5615	6427	7173	9298	6994	9356	6713	13580	8123	8144	6995	7044	9337	6529	21675
LC-QTOFMS	PE 34:1|PE 16:0_18:1|[M-H]-	Peak area	93920	125881	108915	145352	142250	153063	166447	82080	73810	65107	20194	21117	18301	17648	21754	158422	296940	90239	123272	216942	116279	91252	103668	147617	102576	63053	73582	70636	66758	60153	37824	74865	88753	91048	63562	134505	107737	138050	105825	201184	182746	140595	164470	153403	238018	118352	226630
LC-QTOFMS	PE 34:2|PE 16:0_18:2|[M-H]-	Peak area	177368	111471	169318	133774	120748	13140	18964	12754	22403	17490	18624	16016	16690	16362	16215	231346	336134	171719	274872	255031	146304	111220	183362	337860	142647	77685	105586	110880	122204	74140	129972	240554	300117	320730	260282	135574	135813	150136	163683	158285	84121	81349	100806	76831	81362	407712	374156
LC-QTOFMS	PE 34:2|PE 16:1_18:1|[M-H]-	Peak area	492173	696513	604479	814396	924926	126057	139994	85166	51829	40775	19649	19282	14488	11799	19918	710379	1196887	318142	611368	664505	321435	603274	297906	356040	255688	277482	206034	218510	217677	205703	270207	357981	352862	387227	80217	338394	594484	415209	478791	559893	75862	74951	70359	102554	108969	298832	403612
LC-QTOFMS	PE 34:3|PE 16:0_18:3|[M-H]-	Peak area	39857	40456	35700	40761	45025	1750	1971	1932	1692	1668	5940	1892	4659	4631	5919	52788	79550	27801	53573	55128	30994	39621	28819	42913	27750	22873	20549	20742	21715	22243	26603	47237	46108	54753	50329	32807	40388	32702	43662	42110	8546	5489	5848	7683	6729	45914	48753
LC-QTOFMS	PE 34:4|PE 14:0_20:4|[M-H]-	Peak area	12471	10329	13275	9393	10614	500	500	473	883	265	455	576	416	261	431	10759	9949	2785	8654	3612	8768	6692	5995	25479	8287	6535	7909	8108	7361	5491	11495	11759	18589	10452	10846	13457	5770	11719	15328	5461	2877	3013	3084	2766	5319	3420	5253
LC-QTOFMS	PE 34:5|PE 14:0_20:5|[M-H]-	Peak area	11695	10315	10119	10373	10145	2328	2595	2405	2450	2456	2550	2423	2470	2677	2748	7522	9976	6342	8213	12482	9008	7586	7793	15825	8476	6266	6103	7557	6750	6104	8675	9720	27691	11525	9459	10921	9252	12938	11537	12423	5017	5136	5118	5262	7427	6642	13482
LC-QTOFMS	PE 35:1|PE 16:0_19:1|[M-H]-	Peak area	8231	10103	8738	10181	11762	4354	4339	3932	3938	4322	3527	4996	3011	3394	6230	12868	37761	8087	10374	26890	9314	7916	9270	7319	9216	5780	6561	7226	6800	5589	5283	7623	10758	6691	4857	10113	10179	11500	8787	11652	21442	18557	22034	15570	32419	8205	15887
LC-QTOFMS	PE 35:1|PE 18:0_17:1|[M-H]-	Peak area	10928	13052	11678	16088	14491	5715	5830	4364	4860	5464	4598	6418	4149	4101	7402	16348	42903	8979	13325	33335	12926	11059	10891	10848	11965	8843	9026	8723	8234	8274	6582	8497	9465	9064	7624	11688	12239	14718	10607	18367	41978	29090	37198	25384	46012	11647	19721
LC-QTOFMS	PE 35:3|PE 15:0_20:3|[M-H]-	Peak area	22917	21015	22400	21504	18827	1414	1401	1335	1367	1090	1493	1446	1444	1503	1218	28828	33399	12437	15923	25492	16515	19803	17490	11134	16576	13073	10114	9709	9888	9894	8240	21913	17170	20091	16836	20133	24181	21041	25957	23610	5680	6667	7239	6215	10338	10614	12987
LC-QTOFMS	PE 35:4|PE 15:0_20:4|[M-H]-	Peak area	31142	51062	53337	35812	30940	659	386	2196	262	211	824	345	266	1180	311	17782	17791	29304	18316	15570	31713	23508	19305	22996	35133	22729	19934	31953	14504	15698	34205	43984	56533	13598	23637	46043	34876	36684	30392	19396	28401	29848	37119	27434	63376	12130	13602
LC-QTOFMS	PE 35:5|PE 15:0_20:5|[M-H]-	Peak area	22781	18862	19159	20271	19177	724	876	750	1375	744	334	337	807	1133	309	19901	18097	12807	15566	15623	16049	12835	14657	16545	17517	12680	14253	19325	17529	12554	18201	23725	22204	19508	22049	23873	20199	24692	26472	21369	23928	20148	31018	29101	55274	9643	13413
LC-QTOFMS	PE 36:1|PE 18:0_18:1|[M-H]-	Peak area	26991	25654	27808	44623	31019	49301	70783	38505	62006	44806	62594	64896	50292	55299	61089	72310	36844	19521	47900	28905	42819	32310	31624	40778	24147	18308	24449	22091	26992	18649	20980	25788	18789	20407	26430	16705	38246	36916	40773	46262	73453	60978	43722	45544	60900	39567	48210
LC-QTOFMS	PE 36:2|PE 18:0_18:2|[M-H]-	Peak area	39471	9515	31635	32065	9348	49957	94132	50081	69191	52545	96108	95845	88641	78981	84169	40029	23194	24879	36007	24633	40469	30523	53962	81478	34213	19933	33331	23692	29207	17458	23990	24010	17961	22774	30603	18939	19188	22096	33680	16615	110231	97144	93827	79341	103088	46018	41319
LC-QTOFMS	PE 36:2|PE 18:1_18:1|[M-H]-	Peak area	68333	77149	97995	83614	72502	48833	52140	36168	33374	30540	15063	16654	14368	12405	16829	61923	79096	39532	49278	53002	70299	65346	55880	35082	48039	48630	33694	35392	35702	50852	39219	35675	23734	28738	28681	59682	68636	61412	53183	96336	56882	55817	54501	63298	75662	78020	63898
LC-QTOFMS	PE 36:3|PE 16:0_20:3|[M-H]-	Peak area	28489	24062	24219	22865	23103	5712	8119	5244	7567	5879	7260	7184	5737	6753	7158	33630	40708	16514	24342	29181	27337	22791	31542	24861	23830	17237	13353	14455	15345	13001	9527	18268	13898	29403	16305	29886	28268	28811	29925	28870	15999	19719	22455	19680	26084	14744	19817
LC-QTOFMS	PE 36:3|PE 18:1_18:2|[M-H]-	Peak area	46134	34514	42609	39089	33434	17971	22558	16743	18927	18218	20466	20958	17701	17242	18373	38485	42692	23295	44482	35045	34666	35276	36209	49701	32522	25229	28714	26495	26558	24250	18588	33609	24209	25357	25598	27150	34633	35820	29052	31847	36144	33650	40098	38804	39999	40726	39504
LC-QTOFMS	PE 36:4|PE 16:0_20:4|[M-H]-	Peak area	47263	43861	46337	32563	28782	6627	7134	4977	6731	4738	8063	7768	6420	6342	7191	20954	23573	21718	26367	16778	29239	21338	24448	37906	30316	24771	35694	25118	29004	20572	24110	41180	55970	29613	34355	30541	27031	29023	47847	33105	22143	15184	18272	16393	18895	19132	21406
LC-QTOFMS	PE 36:4|PE 18:2_18:2|[M-H]-	Peak area	30738	22178	29660	27625	25466	12380	12511	3845	9895	5201	12216	11563	10256	10405	11034	25126	23537	16398	35001	29571	16231	18712	20684	26150	14273	17787	21544	17423	22290	18873	19605	26428	24349	35855	33781	18895	23416	24909	25918	23107	22383	20475	15516	19419	19057	42129	42033
LC-QTOFMS	PE 36:5|PE 18:2_18:3|[M-H]-	Peak area	14683	7237	11979	10829	14796	6696	7477	4983	4781	4695	4956	5778	6481	4841	4472	16027	20070	9075	15042	15657	13609	14471	12079	16375	12168	14867	7331	14330	13542	12722	6926	12147	8067	9915	14374	10243	12816	14609	14274	18015	8245	8827	5218	8773	9869	8654	7766
LC-QTOFMS	PE 38:2|PE 18:1_20:1|[M-H]-	Peak area	66776	64825	66276	72018	69207	18673	20670	14868	17163	14686	14559	14032	14373	15117	15070	66009	59324	35274	55964	57825	52952	46039	47472	46256	52888	53759	40478	50025	51843	44690	22250	35698	27904	31531	37250	35002	57644	50224	63263	56808	33308	31589	26750	32799	51553	72424	55856
LC-QTOFMS	PE 38:3|PE 18:0_20:3|[M-H]-	Peak area	16689	8877	14890	16761	15977	16192	23919	13409	15939	14090	23533	24671	19805	20667	20742	25896	15349	9122	18269	13424	16435	16275	15010	16811	15063	12217	10612	12061	11601	10074	10620	13163	9574	9881	13813	8693	15680	13882	17255	16599	23799	19797	14477	13026	16134	15581	13284
LC-QTOFMS	PE 38:4|PE 18:0_20:4|[M-H]-	Peak area	17562	13179	21239	20240	14445	27409	40177	22586	30995	19699	61745	59084	46507	44279	54268	22169	10596	11821	17349	12523	20048	18903	18500	20312	19538	14415	16195	16506	14645	13302	14376	15622	15031	11813	18297	10381	13713	14742	18295	17074	54599	37749	25652	24977	26780	20932	14691
LC-QTOFMS	PE 38:5|PE 18:0_20:5|[M-H]-	Peak area	1884	1389	1786	2219	1693	5421	9606	5151	7227	5533	10896	10016	7419	7912	10664	5017	1612	3208	3333	2921	3557	2550	3810	3904	3475	1510	2800	2774	3115	1415	1597	1725	2998	1633	3410	1642	4718	1817	4958	2066	8490	6891	5020	4741	5439	4032	3114
LC-QTOFMS	PE 38:5|PE 18:1_20:4|[M-H]-	Peak area	12334	12774	11154	14419	12356	4896	6482	6094	5423	4335	6650	6596	5396	5651	6907	9724	13727	5699	8163	10942	13425	10729	8465	7128	8423	9399	8205	7741	7112	7264	3166	5011	11321	11762	5430	12431	7484	13574	9230	14861	6808	5843	4958	5025	6967	5135	9640
LC-QTOFMS	PE 38:6|PE 16:0_22:6|[M-H]-	Peak area	8450	10017	8659	9093	8401	4875	5989	4113	4671	4514	6697	6363	5653	5667	6348	8384	9203	5020	8223	6980	8464	6915	8265	7829	8817	6274	6758	6874	8821	7362	5117	7885	8212	7737	6930	7620	8185	9230	9910	9260	8275	6542	4733	5013	6455	6570	6224
LC-QTOFMS	PE 40:6|PE 18:0_22:6|[M-H]-	Peak area	15293	13465	16952	17430	13821	10185	12315	8081	11461	7100	19741	15178	14799	14131	15929	8678	4662	5675	7357	5303	9896	7767	9619	11950	7050	13400	12762	13253	12454	12608	6402	8409	5610	4794	8224	4246	6104	6390	7536	8488	16490	12878	9399	7830	8761	7109	7543
LC-QTOFMS	PE 41:1|PE 23:0_18:1|[M-H]-	Peak area	11562	7667	12455	15455	12838	1514	5681	6426	5625	5199	5693	5330	6231	5160	5215	13170	15746	5926	9748	11304	10139	14420	13737	17254	12480	12636	9680	11940	11415	12931	6461	11571	7380	9455	11242	7932	10455	12875	12142	14498	5026	6375	7693	6799	5627	7716	6182
LC-QTOFMS	PE 42:2|PE 24:0_18:2|[M-H]-	Peak area	355664	333011	338643	346015	332402	111302	145531	126400	122165	118333	119007	122350	120653	108716	123632	242492	255683	194453	238677	246448	238250	244039	206855	170134	214644	243612	210405	223804	229973	214810	135701	175523	154694	174894	190420	171873	237908	223356	247202	213371	161794	166206	154795	155077	200979	290938	243452
LC-QTOFMS	PE O-31:1|PE O-15:1_16:0|[M-H]-	Peak area	19646	11522	9308	14696	13889	4291	4180	3236	13260	17019	6826	17391	6317	5890	17331	32811	9635	14913	35392	21442	15540	5113	5021	8203	11958	3279	2758	2168	19173	3357	5082	4320	12289	7487	6064	19540	8128	7763	8596	18932	10977	30742	17555	4561	28266	19933	66024
LC-QTOFMS	PE O-32:2|PE O-16:1_16:1|[M-H]-	Peak area	10906	26954	10793	35026	35654	7178	7776	6006	6324	7077	4698	5078	5316	5525	5321	15842	63888	7343	15895	44479	11173	9264	8933	8592	9845	9922	9582	10399	9457	11272	4621	6847	2187	4969	6554	5831	11710	10796	10236	13798	10580	7978	8132	7125	9873	11326	49720
LC-QTOFMS	PE O-33:2|PE O-17:1_16:1|[M-H]-	Peak area	8789	21367	10443	25937	27126	4197	3886	3038	3848	3541	3392	3767	3516	3915	3242	14030	78607	8548	15221	48768	9653	9116	7685	6221	7996	7579	9153	9798	8959	8842	4647	6590	6722	6076	6095	7282	10056	8206	7717	13557	6903	6627	7210	6386	8265	10539	27053
LC-QTOFMS	PE O-34:2|PE O-16:1_18:1|[M-H]-	Peak area	45578	45973	44037	88788	76592	79695	69526	54003	60664	57269	42767	48737	56857	62326	46839	130392	104073	38486	110685	73529	97817	67573	52508	71686	48624	47983	41631	38216	54018	42249	33098	47729	30504	40877	52858	33601	99989	90689	97475	111772	81531	62969	50584	55321	74346	58582	80026
LC-QTOFMS	PE O-36:2|PE O-18:1_18:1|[M-H]-	Peak area	17958	16133	20762	33781	23342	37009	33428	28055	29350	25107	28135	31476	26122	28801	29305	42683	22627	16564	39136	20913	35417	24889	22232	34666	19805	16127	19872	15127	19828	15778	19251	20362	17643	17605	24769	12855	31436	28417	37469	29988	42663	36953	31557	36765	40616	40298	35162
LC-QTOFMS	PE O-36:3|PE O-18:2_18:1|[M-H]-	Peak area	31140	27080	29308	53843	48216	42129	42559	31408	27129	25617	20995	22061	23581	28181	21971	101704	52784	21851	79633	36217	63861	45651	35031	49033	31320	32313	27388	25794	34930	27576	22144	39165	32325	45811	38587	25041	68260	58365	68797	66983	35537	29555	19795	24270	29682	28959	37487
LC-QTOFMS	PE O-36:4|PE O-18:3_18:1|[M-H]-	Peak area	17760	13407	16225	21659	22105	15051	17418	12221	13963	9606	14767	12706	12818	11099	8967	32127	17872	12249	29493	15391	22486	23371	11126	15294	14597	15561	13676	12933	16070	13352	10431	13387	12262	12962	13627	12595	30004	22513	25642	11022	14228	15832	12215	12451	15870	16488	22911
LC-QTOFMS	PE O-36:5|PE O-16:1_20:4|[M-H]-	Peak area	46099	13023	17336	81515	46115	38784	35391	24156	28032	23636	29214	31863	33512	39730	28228	100239	49807	31188	62835	46742	52781	60506	32739	40901	25839	24073	46347	19264	44928	42054	44057	46162	46505	41559	54979	28723	45516	50066	61073	106153	68757	43796	39421	40678	36828	55498	33819
LC-QTOFMS	PE O-36:6|PE O-16:1_20:5|[M-H]-	Peak area	24978	22512	29239	19906	19034	17224	14508	14406	11727	15971	9024	8821	9251	11096	8352	28952	11859	21944	16107	18568	15339	12584	16883	13611	13234	15768	22363	12013	18859	19791	14263	17850	12969	17677	19529	16899	24887	25009	23835	18996	17785	23704	20028	15183	10659	30298	19797
LC-QTOFMS	PE O-38:1|PE O-20:0_18:1|[M-H]-	Peak area	17977	10938	18736	22197	15677	12624	19895	14123	14708	13460	17415	15523	13591	13559	15386	12753	13596	13028	15424	10182	14266	19113	15567	16328	11846	16870	13153	13752	12805	12968	13038	11863	10024	10047	17582	14051	18503	23029	17697	18917	20869	17824	19199	14553	15590	15129	16182
LC-QTOFMS	PE O-38:5|PE O-18:1_20:4|[M-H]-	Peak area	101353	69608	117133	130927	184304	27969	29248	23045	28752	22921	31279	35777	32546	31532	32373	108326	70247	66203	65338	59311	119458	93168	35783	48606	105664	74256	42867	93106	49789	46430	87202	114731	99192	100147	122329	100509	118887	159500	115997	175786	80267	54446	55822	60677	77251	79103	58777
LC-QTOFMS	PE O-38:6|PE O-18:2_20:4|[M-H]-	Peak area	25762	37401	31891	55309	55973	19459	19251	14288	17241	14924	19897	19712	18542	22324	17740	65893	39051	21076	53360	34961	42889	19567	23492	22801	29217	25418	34232	30259	34546	30076	16775	24252	33046	28025	23431	22559	40870	35871	40323	50025	31203	19574	15012	17126	19488	36251	75337
LC-QTOFMS	PE O-38:7|PE O-16:1_22:6|[M-H]-	Peak area	12025	10726	13323	21873	15916	17357	14735	11978	12611	11761	13480	13648	13607	17500	13243	29866	14802	10607	26190	11473	21521	15476	12427	14036	11384	12376	12563	10982	14369	12258	10032	13001	9808	11096	14022	9788	22416	21899	21858	21798	28338	16273	11389	12555	15106	15158	13429
LC-QTOFMS	PE O-40:5|PE O-20:1_20:4|[M-H]-	Peak area	45791	42640	52537	46608	82815	9072	11077	8650	8788	8772	11188	12937	9141	9018	11704	59114	45587	39516	28734	43447	74002	62374	16467	20578	77914	43730	19125	47234	28569	20897	36827	49251	33371	40831	50814	51844	62643	83542	64678	82047	44677	37869	32854	38540	57624	49216	43563
LC-QTOFMS	PE O-40:7|PE O-18:1_22:6|[M-H]-	Peak area	8008	4861	7822	10163	6543	9289	9460	7422	9075	6226	7578	8212	8271	8518	8334	11619	7279	5713	11497	5401	13321	5731	7482	8857	7364	6795	6776	5291	7442	5990	6914	8224	7278	8218	7997	6121	10562	10443	11197	11533	15477	10679	8442	9462	9812	9226	8839
LC-QTOFMS	PE O-40:8|PE O-18:2_22:6|[M-H]-	Peak area	8193	7508	8316	13332	18586	7610	8339	6796	7792	5175	5990	6517	5816	7375	5772	23288	16971	7685	21961	8440	15083	13726	9110	10276	9894	11658	9642	8878	10824	8548	7418	11401	7506	9629	9550	7617	19123	15846	13123	21851	15450	10316	7996	10564	11462	9081	11284
LC-QTOFMS	PE-Cer 32:0;3O|PE-Cer 18:0;3O/14:0|[M-H]-	Peak area	8964	11562	3070	9408	10377	1145	563	755	713	756	587	546	521	807	521	19842	20470	8721	20374	10972	14191	16675	14289	135981	14518	8091	9920	9691	10455	10081	19106	18040	14743	17609	16996	9799	13649	10095	14913	13345	6984	7151	9807	7192	10372	13809	16811
LC-QTOFMS	PE-Cer 33:0;3O|PE-Cer 18:0;3O/15:0|[M-H]-	Peak area	19702	15624	14201	21026	21756	1061	844	481	734	724	570	1417	1641	1267	301	31074	65623	14199	61871	32532	37519	40014	44173	279861	32606	23634	18777	18752	20956	16717	39531	56502	57577	55798	57096	25467	26851	28822	26827	33616	11828	12045	19929	11848	18146	42987	58256
LC-QTOFMS	PE-Cer 34:0;3O|PE-Cer 18:0;3O/16:0|[M-H]-	Peak area	43634	34363	32922	37297	45028	4537	4383	4075	3951	4178	4759	4558	4369	4820	4442	80967	171265	31677	153628	83302	73179	65886	88596	454491	66024	59572	52602	43763	44898	29754	68605	174367	189066	176976	162619	59079	74494	68007	72571	84834	57456	71826	112307	77678	112769	157151	205614
LC-QTOFMS	PE-Cer 34:0;3O|PE-Cer 19:0;3O/15:0|[M-H]-	Peak area	43889	36220	34909	38203	44089	6342	5644	5149	5100	4379	7660	6414	5910	8760	7111	79810	163496	33053	150485	81048	71813	66881	87932	454501	67416	61958	49498	38494	49183	33376	68186	165993	178014	178175	161287	58992	62881	64909	78717	81372	62477	72269	116711	79798	109982	158281	202498
LC-QTOFMS	PE-Cer 34:1;3O|PE-Cer 17:1;3O/17:0|[M-H]-	Peak area	12995	7940	7287	9614	8960	655	798	1194	673	881	1073	888	506	548	716	28001	21679	9037	17873	11078	15362	15804	11787	3651	13462	11465	10209	5114	12220	8561	10758	49857	56552	39982	43557	13689	14385	18984	15614	18856	1267	1025	1034	966	1729	2185	1500
LC-QTOFMS	PE-Cer 35:0;3O|PE-Cer 19:0;3O/16:0|[M-H]-	Peak area	38869	29074	29231	37706	38483	816	1066	1863	749	583	917	1797	374	951	434	83863	161130	38806	137752	88342	71283	59130	68611	121824	51836	45522	41347	32737	39024	31133	62167	191162	207651	194231	186953	64927	72360	77376	83799	94752	64563	73298	102126	68025	101634	143711	204638
LC-QTOFMS	PE-Cer 35:1;2O|PE-Cer 20:0;2O/15:1|[M-H]-	Peak area	16336	9186	7172	10974	9825	1561	2288	360	346	729	3573	2275	594	357	395	18766	13456	7121	9676	10920	13664	12954	8064	1893	11228	10590	8239	2056	10312	2500	2259	49761	50054	27846	42396	14792	14110	17584	15266	18508	1482	1672	2369	2467	2255	2272	1093
LC-QTOFMS	PE-Cer 36:0;3O|PE-Cer 19:0;3O/17:0|[M-H]-	Peak area	24495	17190	15619	23297	13037	1239	679	696	2616	1531	784	859	467	1176	931	40911	51163	21074	34029	35154	25983	28277	28772	17634	23428	18531	29825	13711	23471	16456	22287	64953	61607	64646	68120	34356	29772	30831	31164	37741	31447	44408	25618	28491	79670	35634	49021
LC-QTOFMS	PG 28:0|PG 12:0_16:0|[M-H]-	Peak area	2912	10159	3032	7759	5402	3459	2744	864	4464	3335	5273	2289	1167	2179	1455	1519	2620	1701	1617	2121	2727	2262	2395	1739	2670	2171	2916	2611	2584	5467	2087	2665	2207	1826	1534	1596	1570	2364	2743	2357	2012	2301	2323	2499	3670	2227	2305
LC-QTOFMS	PG 29:0|PG 14:0_15:0|[M-H]-	Peak area	21839	24087	22930	25806	21556	2185	2261	1945	1669	1422	1980	1877	1610	8273	1905	23651	29695	19000	25861	24264	32744	26992	34333	25524	32337	17706	25089	23584	19347	22393	13572	24891	35640	20234	23075	20710	19275	20957	16883	26675	23391	30205	29474	26932	38569	25451	29823
LC-QTOFMS	PG 30:0|PG 14:0_16:0|[M-H]-	Peak area	51052	56350	41855	69495	59045	8941	9863	7711	8507	9246	12112	14493	9282	10685	13234	62139	100540	44179	62741	72483	63239	63331	64569	53223	62409	33261	49218	49511	40002	34410	28155	59841	124616	43743	57988	56228	42157	53976	36470	72666	60095	65325	79987	68959	102971	55287	87555
LC-QTOFMS	PG 30:0|PG 15:0_15:0|[M-H]-	Peak area	51350	61099	46517	66044	58239	9022	9465	7711	7803	9325	12617	11489	8613	8655	13127	61457	94728	47788	57409	71741	69270	64216	65214	57299	63321	36000	50422	48399	36331	34354	27296	60814	115133	45890	54705	55388	42283	51226	36268	67817	62486	64726	75851	68218	95760	50068	79041
LC-QTOFMS	PG 31:0|PG 15:0_16:0|[M-H]-	Peak area	67385	138647	91292	173603	149666	882	563	576	485	481	751	888	504	773	728	49721	121840	49964	66008	75680	82003	85223	76732	73824	80107	53033	63650	50507	47050	35005	73891	103173	297204	94149	96680	84012	56359	87562	49715	138561	25026	22028	43057	29772	46193	43588	110151
LC-QTOFMS	PG 32:0|PG 16:0_16:0|[M-H]-	Peak area	62663	91476	63203	109155	90882	3921	4609	3290	3076	3638	27408	40893	3530	2665	37388	11393	61249	15315	15026	48181	49105	37598	45748	41831	47397	29834	34837	49737	30829	17944	29305	74793	181621	68969	61190	41330	32759	29617	38500	79690	29738	32517	39687	31882	49447	22258	96667
LC-QTOFMS	PG 32:1|PG 15:0_17:1|[M-H]-	Peak area	10067	10202	10660	12250	13290	517	360	345	466	317	521	356	482	338	338	18696	14233	15152	10005	25661	3592	734	604	513	1756	5931	7371	5522	6729	4565	4456	26871	29106	29414	15251	23308	27288	26413	28608	38924	435	487	457	1701	1083	53137	129767
LC-QTOFMS	PG 32:1|PG 16:0_16:1|[M-H]-	Peak area	31809	80271	40835	80227	75915	63016	66296	36947	28438	25299	4146	5564	2696	2323	5001	19675	66549	7718	20940	50983	27267	34482	31104	56061	32416	26306	24782	30229	22320	17459	13794	27187	64146	21733	12745	23502	16280	17718	18879	39690	43006	38596	40138	40316	58862	12692	44935
LC-QTOFMS	PG 33:0|PG 15:0_18:0|[M-H]-	Peak area	24321	65779	28868	64952	61893	771	380	2225	891	517	411	491	520	511	785	26524	67353	21653	44510	60969	22049	17606	18684	13985	17879	15210	13985	18656	15629	11809	25876	45147	167718	55010	34421	36113	30791	28934	29658	63829	7105	2175	3734	9678	4648	30192	85546
LC-QTOFMS	PG 33:1|PG 15:0_18:1|[M-H]-	Peak area	46084	135165	69569	131894	136246	4873	3492	3722	4712	4588	1829	3748	1635	2112	2513	50523	134507	29577	39771	79480	64272	61074	53288	35792	56468	38869	32010	43517	29778	24848	37102	52653	162061	107840	34449	71846	41418	47811	30602	129539	11063	27576	48234	25743	62002	11454	49989
LC-QTOFMS	PG 33:1|PG 16:0_17:1|[M-H]-	Peak area	50662	139273	73764	129567	144372	4257	3456	3519	3325	3993	998	1457	2148	908	2621	17264	134489	28205	46332	79778	16825	63551	58858	9119	61645	13081	9189	13437	8800	8074	7620	55563	57824	108764	38094	69414	47193	47353	34669	129539	34860	36013	42775	26956	61583	4242	53112
LC-QTOFMS	PG 33:2|PG 15:0_18:2|[M-H]-	Peak area	14215	19382	14529	20412	21399	3229	3027	2940	1223	2495	1108	1118	1850	1456	2155	7210	18260	5531	7076	9602	14514	13610	14541	10107	3644	7870	10331	8631	8408	5568	5929	8838	32934	23151	9522	9077	6602	5734	7019	13810	6197	5590	6576	7176	10811	4837	16306
LC-QTOFMS	PG 34:0|PG 16:0_18:0|[M-H]-	Peak area	17895	31338	19748	40464	29107	2412	589	565	1999	1562	11317	14881	1449	2892	12483	8350	18166	7335	8575	18787	13234	10513	16730	14013	12991	11665	13267	18948	12023	7851	13812	14302	38482	27446	13294	9494	8269	10515	8713	19783	9142	12645	10432	13670	15091	7786	20967
LC-QTOFMS	PG 34:1|PG 16:0_18:1|[M-H]-	Peak area	205540	412865	268339	457878	355402	29296	27030	14887	14243	13908	19424	22408	6974	7083	15635	70398	151628	42759	51323	142900	154385	191197	189428	185518	160140	95111	97905	158000	66912	51706	129928	154083	513118	240307	109313	121642	70806	78526	84292	238526	75409	70413	87430	73861	103189	35428	125154
LC-QTOFMS	PG 34:2|PG 16:0_18:2|[M-H]-	Peak area	68379	87060	63048	101424	70217	7916	9932	5716	4433	4598	20972	13719	4822	5538	10178	17438	33416	9705	19347	26559	42019	46643	52810	90266	40348	33101	33736	49446	30129	17730	34645	43132	124280	47054	34139	26595	18349	20254	21605	39799	54882	35870	39784	38069	60220	18003	38152
LC-QTOFMS	PG 34:2|PG 16:1_18:1|[M-H]-	Peak area	17103	23199	16089	23612	20344	30628	34374	23950	19511	25131	4486	2827	887	954	2412	3985	36208	2363	4104	7443	12637	13533	19481	30926	12665	5753	7016	11491	5469	3993	8598	7767	34034	11358	9570	4235	3351	4111	3919	10680	14088	10403	9676	9739	15077	3612	15102
LC-QTOFMS	PG 35:1|PG 16:0_19:1|[M-H]-	Peak area	72622	68107	95465	118362	30015	1128	1221	714	1053	1061	1137	1040	1067	593	993	42891	16743	25827	5615	60231	82793	78109	85393	46867	76404	56011	51374	65204	61068	49304	7551	17964	34727	19095	38010	76275	44509	52161	63150	18605	37765	33529	36963	28511	54805	39458	83071
LC-QTOFMS	PG 35:2|PG 17:0_18:2|[M-H]-	Peak area	17967	35192	25736	37464	33521	982	1629	932	418	1041	833	2860	353	553	590	19097	8356	11641	8605	6082	19681	21199	14371	7067	14714	20705	11266	12639	13382	11959	3686	25203	41731	34194	24710	19909	4077	4297	17265	33296	11358	11125	15939	11733	22741	12395	28618
LC-QTOFMS	PG 36:0|PG 18:0_18:0|[M-H]-	Peak area	8600	12670	8680	19078	16399	1376	875	1141	484	464	6219	9978	282	2053	9460	4637	9512	4893	5289	8301	6689	5655	6401	5261	6325	6772	8096	10253	6642	2123	5957	8777	17526	13888	7095	6930	6218	8400	5022	17157	3635	6855	6989	8484	11682	5819	17553
LC-QTOFMS	PG 36:1|PG 18:0_18:1|[M-H]-	Peak area	73636	170582	118158	195305	172506	5160	5324	2296	2189	2405	7909	8822	2025	1552	7591	31267	68672	26452	30305	71750	53704	57552	61753	85483	52406	43236	42053	58247	30101	22603	60730	69352	249530	93986	37250	69580	23704	26459	32784	83584	15132	17940	16052	17361	30744	21083	77909
LC-QTOFMS	PG 36:2|PG 18:1_18:1|[M-H]-	Peak area	51541	124266	70526	166145	129589	1580	1531	1372	1328	1195	6705	6618	1280	2313	6253	42085	47547	21691	34455	49078	55866	51605	52696	52181	44461	35154	33137	46721	31464	23120	36120	41409	131558	67835	37335	47737	29047	33136	39669	87012	37061	41839	52544	49915	80636	33168	78209
LC-QTOFMS	PG 36:3|PG 18:1_18:2|[M-H]-	Peak area	24837	24550	23299	38614	26150	4007	4036	2904	2732	3460	5094	6994	2692	2945	4412	19459	18887	6446	10005	14727	22142	20930	23059	26446	18949	16239	12413	17446	18259	9705	16269	12389	27506	24083	10533	13400	13424	13791	10055	21363	16847	22486	22309	27153	36387	11475	23761
LC-QTOFMS	PG 36:4|PG 18:2_18:2|[M-H]-	Peak area	35380	20291	43975	29774	31704	7476	11271	10289	9809	13015	6593	7993	8485	7245	6646	35231	26180	28324	26471	23325	35441	28850	35212	28435	25272	33493	30100	47098	32474	38344	21430	39588	22571	37827	34732	26574	44128	41958	42327	41114	10183	14758	14481	13065	4230	19107	16608
LC-QTOFMS	PG 37:2|PG 18:1_19:1|[M-H]-	Peak area	29005	69967	43374	59176	47813	322	350	348	350	326	347	372	324	494	348	20867	24157	14050	13211	26171	26346	30402	27400	11015	24188	21159	18481	22985	17623	16032	3353	27858	54674	27991	19705	29453	19189	22736	22510	29194	12049	14515	14877	16007	24091	15709	44466
LC-QTOFMS	PG 38:1|PG 18:0_20:1|[M-H]-	Peak area	11136	26871	22603	34108	32876	573	554	984	883	375	511	1896	638	371	403	6285	12927	6230	5815	11064	9843	16438	10152	9564	9370	10352	9749	11800	7160	2333	11747	16385	37287	18421	3745	13084	8408	10273	7499	23694	335	738	913	695	701	5219	15576
LC-QTOFMS	PG 40:0|PG 20:0_20:0|[M-H]-	Peak area	37592	27385	33487	34144	34064	26576	28691	25158	19305	24766	22256	26541	25758	24972	20880	31964	34543	21668	36141	30211	37928	31837	31357	32546	26011	42899	35822	39570	37430	37225	18066	29173	23280	24942	32157	29630	35421	39391	33613	37696	25673	30908	23644	26783	33801	26958	31196
LC-QTOFMS	PG 40:7|PG 18:1_22:6|[M-H]-	Peak area	29661	18986	29703	21534	19911	8441	11802	9494	9497	11310	5985	6775	7320	5985	6209	22676	19182	18662	22320	15706	33331	22136	28428	17963	20808	27504	25253	28761	24230	26648	17292	29825	19486	21117	26035	17302	32689	27598	25447	22022	11123	15971	12524	10145	8556	17295	14895
LC-QTOFMS	PG 40:8|PG 18:2_22:6|[M-H]-	Peak area	89506	56184	98902	61878	58058	13882	25859	28663	20000	27450	11054	11255	14021	10636	12877	63037	41600	58123	58899	41464	92108	67363	87940	54889	55507	83873	81025	89910	77522	89434	51474	92586	54085	67447	87291	51872	104722	84970	88504	68241	22915	41719	31273	26010	16015	48590	40207
LC-QTOFMS	PG 40:9|PG 18:3_22:6|[M-H]-	Peak area	12660	9663	12046	9986	10108	4665	5255	5705	4310	5760	4089	3871	4081	3423	4081	8097	12647	8174	10800	11217	10628	9336	9704	6985	8486	11777	13409	13883	12567	13874	6313	11021	7502	9229	10377	7493	10813	10465	10281	9225	4549	7660	6223	4848	4288	8246	3845
LC-QTOFMS	PG 42:10|PG 20:4_22:6|[M-H]-	Peak area	21272	17648	20721	15544	12421	7666	8383	8958	7235	6759	8002	7811	7942	7613	6351	14665	11603	10283	15356	11872	19206	20299	21690	13285	13233	18469	17417	15007	15391	15511	14070	18951	13588	13947	17271	10606	18964	15344	15116	14227	12010	18606	10751	10585	10296	12178	11203
LC-QTOFMS	PG 42:11|PG 20:5_22:6|[M-H]-	Peak area	12091	8014	12176	9461	7212	4101	5100	5396	5503	6109	3828	3536	3932	3188	4341	9708	7229	6909	10151	5515	8844	10140	9025	9107	8565	10857	10230	9175	9475	10661	6308	7891	6439	9389	11503	6015	14360	11390	12019	9907	4984	9646	5082	5342	5068	7426	6026
LC-QTOFMS	PG 42:6|PG 20:0_22:6|[M-H]-	Peak area	16452	14800	19344	18743	14854	9211	12309	13928	10163	11484	8703	9521	8571	9094	8779	11591	13389	10664	20838	14039	15519	14374	15287	11304	12380	19190	20623	17234	19294	21780	11290	15221	11371	13818	13684	14006	20920	21392	17665	16940	12303	13785	13180	11478	14590	17624	17340
LC-QTOFMS	PG 42:9|PG 20:3_22:6|[M-H]-	Peak area	15852	18740	18240	16726	17277	4959	3740	6395	5714	5771	4490	5129	4931	5369	3884	11298	16427	9734	13350	14870	11526	13029	12499	8168	10872	13402	18422	16554	16803	15517	8668	15763	10302	9469	11109	12507	15787	15558	12932	14831	7456	10204	8005	6752	6148	11247	15429
LC-QTOFMS	PG 44:12|PG 22:6_22:6|[M-H]-	Peak area	159367	129469	128962	89692	71775	111271	123969	135512	107906	93917	95015	94276	86943	89632	97573	84531	70748	67402	114079	64516	130345	87600	121590	85842	68070	146340	153503	90390	125025	135997	80306	126453	78043	91363	118222	69007	151347	115016	115586	83956	123623	218468	126209	98566	168896	129994	99726
LC-QTOFMS	PG 50:0|PG 25:0_25:0|[M-H]-	Peak area	7043	7590	1905	2228	7319	9884	28852	9916	13232	13617	21342	18252	14957	16872	17649	8214	5457	3511	14222	4809	2641	5077	1575	11509	1258	7880	1731	3896	5986	6081	5484	5692	2713	8696	7042	1236	12458	7425	8558	981	32530	32124	6599	12421	17863	3755	5902
LC-QTOFMS	PG O-28:1|PG O-14:1_14:0|[M-H]-	Peak area	16501	26748	19341	31089	26389	10299	9241	10625	4130	2426	4998	4476	7597	8853	4054	11792	18440	7211	15867	15792	16657	23959	17420	10797	11752	18019	19113	13704	18493	13043	9517	11468	20954	11588	12408	16960	12458	10588	12289	17217	4207	5541	10884	10042	13580	14455	32946
LC-QTOFMS	PG O-29:1|PG O-14:1_15:0|[M-H]-	Peak area	16090	31846	20152	42808	38084	5210	8116	7153	6519	8843	7727	7508	7121	6291	6693	13302	24571	7518	14702	19742	18736	14906	16871	12058	17017	14786	14308	17075	14138	13606	9104	16914	28016	14914	12815	18411	12566	14078	11416	30651	7233	8086	6920	7966	11445	15992	61786
LC-QTOFMS	PG O-30:1|PG O-14:1_16:0|[M-H]-	Peak area	54562	207928	110334	269147	295894	572	584	472	517	489	1711	12916	600	516	8804	50382	133721	15145	57421	65669	58515	68471	36796	15562	39827	49704	53697	34379	57148	39626	45197	85115	177392	61021	54572	83716	49027	69469	55019	180418	2395	8284	5815	7494	14011	48409	218435
LC-QTOFMS	PG O-31:1|PG O-15:1_16:0|[M-H]-	Peak area	151099	357467	159698	338484	327213	7298	6455	5372	6449	6656	13832	14312	9181	10140	10370	89329	310507	47622	121494	267494	104489	90264	77524	42447	84078	67725	66780	65480	70693	57606	117705	171160	462556	141980	135629	133720	95004	119679	88360	329002	31652	16739	10863	5925	28563	77552	391217
LC-QTOFMS	PG O-31:1|PG O-16:1_15:0|[M-H]-	Peak area	110324	29243	92901	122504	97117	892	968	766	716	1128	1110	1026	1062	1581	1076	10013	31167	6724	3584	23339	10692	4412	3520	2873	9313	3615	24284	15718	36808	4017	7497	12235	16618	3370	3575	9257	4387	14548	3828	16382	1842	2144	1879	4938	9314	2360	4530
LC-QTOFMS	PG O-32:0|PG O-17:0_15:0|[M-H]-	Peak area	79477	17341	13036	22201	32456	40628	36633	26455	34247	49616	62114	51225	49676	60043	45968	89162	68752	40770	102416	77631	57426	60320	27974	81904	38341	40953	37934	25367	67195	41737	60299	47537	31029	95292	71392	38154	74879	73790	96722	35242	71726	77689	54578	60226	85621	29240	35758
LC-QTOFMS	PG O-32:1|PG O-16:1_16:0|[M-H]-	Peak area	70499	201730	79131	231521	229902	2447	2765	2238	550	1192	29615	49484	2659	1125	38169	24111	93493	15487	40070	84242	49755	41678	42776	19633	30508	31881	30910	36862	31860	24833	30209	65129	168259	42535	41806	49440	38039	51309	45252	153742	40704	36543	43189	51517	65851	34088	132321
LC-QTOFMS	PG O-32:2|PG O-16:2_16:0|[M-H]-	Peak area	13557	71747	23595	120840	86300	1256	3490	1660	631	1180	1704	9574	1953	2203	8504	11513	38490	6153	13870	31473	18664	15041	21597	9997	20164	15890	13218	15519	14532	10886	15668	58766	109103	22974	8864	22928	15938	20804	15326	86057	4260	6458	6046	6176	9588	14084	43086
LC-QTOFMS	PG O-32:2|PG O-18:2_14:0|[M-H]-	Peak area	21010	25715	27385	23001	20609	1060	1323	566	921	1107	10048	9031	967	1708	11746	13161	48948	11366	21440	51612	18877	21173	18472	13323	24192	20626	36523	59635	26154	34710	2628	4683	5896	7672	3923	21900	14297	10221	6061	7007	1732	2489	1768	3753	10834	4631	12002
LC-QTOFMS	PG O-32:3|PG O-18:3_14:0|[M-H]-	Peak area	2677	4553	3489	12234	12498	1482	1572	5825	6061	4990	1541	6943	3516	3123	2472	4076	3236	1369	2464	2870	2201	2819	2524	1994	2426	2730	2837	2862	3087	2085	3193	9926	17538	3298	3164	2471	3827	2185	3104	10083	2685	7659	6295	1590	3288	2120	3176
LC-QTOFMS	PG O-33:1|PG O-17:1_16:0|[M-H]-	Peak area	43795	37300	32631	68888	50041	1510	1573	4566	1583	1516	3181	689	1463	1430	730	13453	18469	7448	18287	13049	18067	13519	12594	13397	4231	5125	19620	16216	19984	4710	10859	32752	38690	18379	11766	6470	15512	17121	14733	49546	1543	1385	1610	1757	5498	15388	28666
LC-QTOFMS	PG O-33:1|PG O-18:1_15:0|[M-H]-	Peak area	35109	106017	48585	135568	123888	5642	4008	4040	4333	2750	10031	10317	1275	4392	1973	24595	107337	20045	61576	95379	37878	34895	28221	13053	13347	25924	25644	25281	27877	22337	27856	43222	96046	41431	35319	35240	32487	37661	17944	98548	25964	22279	14890	4236	9913	26071	98396
LC-QTOFMS	PG O-33:2|PG O-18:2_15:0|[M-H]-	Peak area	7172	20635	6828	22184	24476	503	719	392	1132	1053	5777	3496	922	704	3520	40162	76583	31398	31531	127369	9396	12937	4038	10435	8614	4214	9016	12482	6445	9923	6924	4263	22958	8709	4613	9503	3825	4242	6501	15700	4509	20320	7661	34704	72482	1943	6569
LC-QTOFMS	PG O-34:1|PG O-18:1_16:0|[M-H]-	Peak area	18602	95118	36661	114619	107004	1777	938	268	1697	436	23768	53907	1975	1906	51939	16828	46136	11329	17369	42965	22324	23064	17894	16194	18394	19075	23872	19732	20072	23333	21721	34777	78597	31875	23444	19593	19448	19866	22941	55672	14621	24237	17081	70268	47089	17639	89106
LC-QTOFMS	PG O-34:2|PG O-18:2_16:0|[M-H]-	Peak area	8969	19972	6436	26334	24421	281	604	491	526	506	8694	41499	581	1111	57267	14061	72611	40900	43977	387401	7595	15148	5029	2793	5070	3400	4271	5495	20806	4264	4802	6350	18275	6846	1809	4869	3442	4397	14677	13654	8156	18265	9969	146680	134840	1650	3805
LC-QTOFMS	PG O-34:3|PG O-18:3_16:0|[M-H]-	Peak area	16717	15878	19296	12186	12386	896	973	1982	1881	1246	22921	39489	1183	2457	40756	11543	37528	9274	13367	45405	13513	13107	10222	9268	14211	16078	18410	28177	15576	17893	2677	3413	5276	3071	6087	14002	9126	9486	6823	5644	6898	16472	10022	20498	14329	9615	15012
LC-QTOFMS	PG O-36:1|PG O-18:1_18:0|[M-H]-	Peak area	2560	3826	2908	6278	6851	849	442	1295	686	386	10087	44747	1578	3473	33925	2667	27805	2089	5385	6475	2300	2442	2070	1433	2419	2582	5705	2854	2271	2708	1251	2923	6151	2793	2635	4479	2838	2947	1914	6051	4575	5338	4008	17823	21995	1973	7770
LC-QTOFMS	PG O-36:2|PG O-18:1_18:1|[M-H]-	Peak area	23862	94421	44863	118611	137062	1567	286	600	1295	628	6973	28051	964	458	19005	19010	78525	13864	40932	71035	31307	39517	19015	18539	27206	24625	24833	29800	22379	21175	19044	28252	76684	32084	18021	34394	26383	30905	27718	90298	3396	4303	5472	8996	9908	17790	110260
LC-QTOFMS	PG O-36:2|PG O-18:2_18:0|[M-H]-	Peak area	3668	19684	4258	26003	7627	1560	841	637	778	668	10863	45856	1940	3532	39969	10159	26179	9871	6815	41985	9898	2978	8561	3927	9059	10306	11573	13191	12115	9898	3219	8431	20619	4245	2487	8850	5295	5099	4169	6442	7577	12533	7740	16636	13251	10171	32229
LC-QTOFMS	PG O-36:3|PG O-18:1_18:2|[M-H]-	Peak area	12667	4963	10983	7554	8301	290	337	295	470	770	12996	35439	796	1158	38220	14289	36587	10180	10101	52341	15639	3864	9611	2681	11290	2965	8161	4463	8089	12297	2372	4404	5611	3641	2697	1348	4897	3384	2469	4008	3978	24051	12557	62085	66325	2596	18072
LC-QTOFMS	PG O-36:3|PG O-18:2_18:1|[M-H]-	Peak area	16823	37323	22063	70477	58321	1998	2116	1757	1919	1922	5435	16020	2063	1977	16271	10200	34589	5951	18416	32167	14766	12438	10323	6961	12807	13001	12793	14940	12783	9749	11636	13548	33331	16217	9566	13766	11718	14611	11965	35654	5741	6964	7372	22700	21171	9381	38003
LC-QTOFMS	PG O-36:4|PG O-18:2_18:2|[M-H]-	Peak area	13059	8354	9042	12175	14696	2191	2088	2426	2967	2229	6635	18271	2343	2508	19003	5780	9675	4761	5860	11569	7701	7564	7110	4212	6326	6927	7185	9331	6995	6986	4201	6486	9682	5011	5581	5472	7181	7005	5486	6822	5392	7367	6892	14952	13837	6516	6939
LC-QTOFMS	PG O-36:4|PG O-18:3_18:1|[M-H]-	Peak area	12973	10217	10282	14222	14237	2636	2857	2661	2956	2473	7244	19061	2798	2843	21204	6283	9557	5115	6351	13215	8681	8273	7310	4861	6693	7744	7794	10618	8176	7421	4526	6853	10851	5831	5529	6758	8143	7702	6172	7433	5719	8087	7545	13963	17551	7219	6870
LC-QTOFMS	PG O-36:5|PG O-18:3_18:2|[M-H]-	Peak area	8324	4621	5397	4905	4868	366	386	836	395	363	7823	7164	698	421	15503	650	5977	1208	1245	5806	3830	3509	1721	599	4014	3545	3190	1351	2969	2716	536	736	1936	621	666	1059	1183	1244	633	1211	846	1649	4484	1626	1755	1000	684
LC-QTOFMS	PG O-40:7|PG O-18:1_22:6|[M-H]-	Peak area	7917	7303	7671	8250	7092	268	394	583	925	210	4536	6310	1037	4078	8635	2954	4037	3065	3065	3177	4652	5329	3642	2244	4096	4051	3626	5132	3363	3250	1479	3298	10909	5207	3227	5775	7763	5639	6085	4744	6854	8764	5611	6939	7617	3645	4440
LC-QTOFMS	PI 28:0|PI 14:0_14:0|[M-H]-	Peak area	10220	8010	10897	10558	9090	2380	1199	2642	3173	3321	2127	3050	2288	2029	1897	9577	7986	7961	9004	8853	6365	5581	6354	9660	4002	4518	3768	4751	5653	4154	5369	14857	15066	20590	10398	10527	13084	13077	12826	15852	4151	2363	2699	2829	3916	14062	27469
LC-QTOFMS	PI 29:0|PI 14:0_15:0|[M-H]-	Peak area	22091	18284	24155	20662	19668	468	1146	490	1267	757	497	926	1498	492	1433	18100	22102	8338	15052	18586	16013	14304	10521	31553	9999	15813	15025	15531	15837	16529	11961	24762	18452	25689	18788	21089	15054	28230	24329	25775	6818	7682	7305	6668	17229	11801	11753
LC-QTOFMS	PI 30:0|PI 15:0_15:0|[M-H]-	Peak area	21227	20537	16627	17007	16710	5040	5284	4265	4356	3486	3911	4971	4980	4459	3785	22018	28951	14376	24348	22945	20962	17465	19074	44098	16661	18108	16977	18916	18009	18557	12113	22503	20654	26408	22500	18768	30625	31851	25300	24061	4948	6007	4516	4938	6109	15140	22006
LC-QTOFMS	PI 31:0|PI 15:0_16:0|[M-H]-	Peak area	16478	17627	17487	15389	15976	582	561	793	537	814	1330	1820	1158	1430	797	12906	16468	8077	14839	16223	23944	17382	15741	25729	16007	18579	17413	23908	19390	19613	8185	12091	11911	14593	10879	11430	19571	16618	13100	16742	1071	2023	654	1825	2260	11407	13057
LC-QTOFMS	PI 32:0|PI 16:0_16:0|[M-H]-	Peak area	13871	9396	9211	11031	10283	6501	7389	6382	6400	7981	4964	7635	6526	5091	7052	14229	13305	8812	14799	12646	12976	9726	11046	14379	10096	10001	10273	11513	11586	10317	6692	12934	11857	14124	11233	8927	13119	13894	14669	17572	10162	8510	7593	7808	9091	13397	22689
LC-QTOFMS	PI 34:1|PI 16:0_18:1|[M-H]-	Peak area	28377	10043	12164	16150	16524	29464	32180	23973	29457	29545	30422	33489	29345	30129	30218	35856	24511	17845	51653	26758	36666	23539	23694	41124	28685	21573	16323	28596	30283	21043	19515	18505	17584	27405	28313	16373	19045	26195	33884	26549	48015	41354	30440	33984	37059	28681	26920
LC-QTOFMS	PI 34:2|PI 16:0_18:2|[M-H]-	Peak area	58225	21298	24268	36859	31870	55310	80508	55178	64670	71310	73800	70950	67632	69352	61818	67351	50530	29095	102697	56024	77881	45481	43892	86447	59318	41277	26312	47167	70146	35698	48643	42855	38659	61727	69556	30798	38186	52908	68385	40542	118749	91839	57541	72153	67507	51565	41216
LC-QTOFMS	PI 36:1|PI 18:0_18:1|[M-H]-	Peak area	8247	5024	6407	8236	7328	13096	14121	10196	12964	11360	10540	12337	9008	11804	11783	18832	9371	6855	20232	9748	19198	9193	12366	16572	8954	10600	10278	12872	13679	10349	6607	8968	6331	7422	9648	4996	10854	12358	15406	14633	14993	13943	11791	11989	15333	14036	13480
LC-QTOFMS	PI 36:2|PI 18:0_18:2|[M-H]-	Peak area	18669	12308	14031	17957	13935	36357	44036	29623	36849	30228	39171	40139	38188	34403	34433	28549	14133	15765	48476	16906	34936	15274	28675	36661	18349	14742	15851	20281	24312	15760	17650	18377	15790	14524	19828	9980	17489	19805	27774	20234	48942	46702	31091	29623	31386	37461	29103
LC-QTOFMS	PI 36:3|PI 18:1_18:2|[M-H]-	Peak area	15915	7439	10828	17170	16126	18288	23600	15498	20030	16639	19603	19743	17612	18889	19256	8881	15918	12034	29164	14621	31281	15842	18890	27030	15145	12358	12170	17227	17718	13354	14966	14305	12169	13450	18518	11132	5161	19999	24968	6585	30334	25929	17604	20878	20449	7167	17721
LC-QTOFMS	PI 36:4|PI 16:0_20:4|[M-H]-	Peak area	8128	6303	7161	8807	5754	12547	14813	9081	11856	9388	14818	15366	12791	13665	14133	11825	6000	6489	14647	5796	16274	5431	10372	15939	8036	5572	7339	9661	8108	6797	7351	8311	7146	4811	8646	4165	7531	7924	11968	11613	20629	15698	11932	12691	14502	15537	13265
LC-QTOFMS	PI 36:4|PI 18:2_18:2|[M-H]-	Peak area	6217	4993	3231	5070	5968	3525	4637	4255	3863	4455	5488	5175	4951	4456	4242	5935	6843	3714	7360	6293	6137	5518	3449	4917	6443	5242	3857	5270	6890	5449	6390	5733	6197	7174	6964	5887	5623	8232	6427	5816	9368	5901	3994	5703	5726	4381	4978
LC-QTOFMS	PI 38:3|PI 18:0_20:3|[M-H]-	Peak area	7338	6315	6061	11407	11026	13790	20660	11474	14417	12749	13927	16590	14191	14860	13605	31258	10795	8647	31810	11456	30442	12348	13530	23798	9466	8655	6948	10867	13282	10140	12793	12302	8789	8205	13890	5182	17550	21360	25695	30803	15379	16598	9205	11367	14778	18718	17186
LC-QTOFMS	PI 38:4|PI 18:0_20:4|[M-H]-	Peak area	19563	14569	16116	21259	13661	39314	50609	30163	37647	30410	55759	55718	46547	50177	43341	29969	11092	16659	55740	17301	50515	17755	31074	45752	22598	13757	16673	29566	21490	17670	20065	23633	23794	16027	21744	9553	20973	24181	42645	34264	68414	58253	38935	38957	43666	49215	35657
LC-QTOFMS	PI 38:5|PI 18:0_20:5|[M-H]-	Peak area	7298	7329	5832	13772	11256	17212	22002	15729	19606	14526	21513	21051	17347	18973	20920	17740	12584	7245	19666	12840	21733	8100	11151	18586	10202	7749	6979	9453	8317	9644	9653	12119	15128	9343	11482	5779	10345	19946	19519	17718	23504	23536	18070	17225	18117	17807	16694
LC-QTOFMS	PI O-33:0|[M-H]-	Peak area	9993	8486	7594	3427	5823	760	357	1853	326	464	813	672	1613	700	1791	15767	7157	14258	5145	10399	12513	9550	12327	1170	12395	8032	7707	8190	9294	9955	8323	19927	19547	17113	16104	12893	9527	12605	7793	8506	4670	1331	1182	1130	1537	2851	8991
LC-QTOFMS	PI O-34:0|[M-H]-	Peak area	23768	51827	38883	96707	106364	834	2555	871	776	305	1743	318	273	1626	978	9231	21788	9594	9751	15825	21542	22021	14584	5618	13726	38333	40826	44228	39192	53961	16583	34005	60636	30801	20111	18892	28347	39972	14778	64135	370	412	369	383	2360	9685	21846
LC-QTOFMS	PI-Cer 31:0;3O|[M-H]-	Peak area	5118	5096	5106	5478	6067	249	277	1459	537	322	1755	958	920	449	227	6187	11151	5001	8760	8306	6810	5887	8345	11492	7331	4904	3755	4738	4744	5526	5516	7018	6159	6592	7826	4879	5733	6111	5429	6652	1344	2563	2149	1550	2657	5191	5102
LC-QTOFMS	PI-Cer 32:0;3O|PI-Cer 19:0;2O/13:0;O|[M-H]-	Peak area	18671	19440	15464	18170	20068	284	477	1326	283	299	285	276	288	688	569	32620	87634	27151	66199	59610	42362	35524	53289	148427	35422	15738	14313	16576	16010	18289	33910	39711	31262	28556	39385	19196	24727	25262	18694	24512	5461	4207	5627	5081	6453	19241	18971
LC-QTOFMS	PI-Cer 33:0;3O|PI-Cer 20:0;2O/13:0;O|[M-H]-	Peak area	135301	140533	103979	123428	135535	652	627	1164	519	1263	1491	1385	1895	406	1315	252453	694775	239176	473832	465876	287975	196343	387221	515532	230532	86407	84186	115485	95893	107242	224671	413277	284777	231813	360699	146575	171545	192312	106595	163464	21181	18861	40061	26182	32278	131904	149262
LC-QTOFMS	PI-Cer 34:0;3O|PI-Cer 18:0;2O/16:0;O|[M-H]-	Peak area	658385	706679	562272	624811	692585	1302	982	1028	862	973	900	1041	904	888	827	1004297	2035145	1061729	1585596	1586936	1167464	756506	1190351	1632625	926894	431551	442192	555260	483304	510078	978254	1576020	1125023	933154	1240748	653018	697300	859196	520268	699070	49995	54079	87683	89861	114525	780355	890358
LC-QTOFMS	PI-Cer 34:0;3O|PI-Cer 20:0;2O/14:0;O|[M-H]-	Peak area	195606	170970	163390	134979	181042	865	309	654	560	800	674	840	536	317	638	244139	702177	275902	419152	384996	352699	277012	452161	569008	341261	167140	108640	151167	121177	140904	262212	552978	1126162	327407	442031	232030	267439	272979	176456	239632	202144	241654	405364	301175	443552	780277	325255
LC-QTOFMS	PI-Cer 34:1;3O|[M-H]-	Peak area	19827	16203	14952	16098	15120	4351	3855	3640	3583	3911	2211	2767	3066	3487	3004	24633	22795	22381	18252	22488	24087	18022	20163	11324	25640	15266	15485	14445	17051	16039	17170	45051	43850	51539	34244	21355	22088	23916	17294	20170	4690	5670	5541	4565	5259	9949	10104
LC-QTOFMS	PI-Cer 35:0;3O|PI-Cer 19:0;2O/16:0;O|[M-H]-	Peak area	337433	348872	260977	292144	297808	1419	3899	1299	1306	509	1987	2153	690	684	1223	535242	1173015	561202	824887	882580	581846	330866	596038	551661	535905	229888	250695	284001	261275	258286	512566	853414	685701	605579	737322	378140	393994	465998	313866	371359	315882	328355	513448	331953	474892	697923	815685
LC-QTOFMS	PI-Cer 35:1;3O|PI-Cer 19:0;2O/16:1;O|[M-H]-	Peak area	22334	23576	17562	21997	21767	915	3411	844	2947	673	784	3452	753	1000	906	35951	21414	30685	13827	32824	38275	23763	26340	2568	36641	19970	20392	18143	22971	22647	21713	61845	64284	69990	54083	33087	28498	31634	23562	28186	1987	2037	2017	1753	2143	3944	9864
LC-QTOFMS	PI-Cer 36:0;3O|PI-Cer 22:0;2O/14:0;O|[M-H]-	Peak area	73021	79455	62936	47456	38795	904	748	239	450	1023	249	388	410	250	631	102202	197806	95166	116683	161757	104399	58522	95302	49553	82563	52637	58488	61450	60687	40616	67165	150945	140006	135837	137010	78777	83942	93895	67512	94292	69454	104575	105912	103473	188432	119778	147823
LC-QTOFMS	PS 29:0|PS 14:0_15:0|[M-H]-	Peak area	16928	18000	7648	16393	15983	3669	4202	2684	3045	2151	2541	1973	800	2017	1569	13284	18901	6773	16416	19825	11882	13041	13109	36746	14034	7494	7949	8244	10202	7338	20791	21828	18697	19047	20703	16788	8927	9110	14841	14196	3969	4968	4083	3899	7344	10322	9592
LC-QTOFMS	PS 30:0|PS 15:0_15:0|[M-H]-	Peak area	21500	28374	18122	26588	36084	1797	1589	1378	1382	1284	1211	1135	1146	1172	1219	43396	73676	27889	58474	67654	28468	32067	30127	62206	33770	22138	20050	14691	16806	20305	44671	40767	58595	47908	57515	32779	25216	29026	23748	26701	28102	35219	30934	28051	42304	15271	20297
LC-QTOFMS	PS 31:0|PS 15:0_16:0|[M-H]-	Peak area	30834	51514	28630	47053	53014	26032	27850	15236	14282	10567	3231	4642	2839	2028	3128	26801	58264	16830	32248	45640	29345	30775	31356	61394	32290	23253	19067	21371	20604	21671	27693	27352	61591	44394	23182	24044	16637	23198	23442	35501	29868	32539	27637	27715	36794	28188	39225
LC-QTOFMS	PS 32:1|PS 16:0_16:1|[M-H]-	Peak area	9322	9850	8150	11537	10229	12100	9618	9172	5925	982	2385	2147	838	1892	1636	6588	2567	5929	5079	5795	7678	7187	7540	7689	5904	1741	3110	5759	4459	3016	5042	6079	15422	9386	4767	5215	6568	7100	5244	7459	12042	9477	10166	9064	14239	4832	6945
LC-QTOFMS	PS 33:2|PS 15:0_18:2|[M-H]-	Peak area	21269	12111	15258	14538	14354	858	3515	1262	1917	1025	444	1127	996	409	641	23706	20214	17672	23755	23820	19989	16918	18625	28921	18401	12853	13218	12963	13468	12872	27078	20939	31371	30672	28371	20613	16122	16128	18719	16001	27210	39743	42715	32032	28958	25523	20770
LC-QTOFMS	PS 34:2|PS 16:0_18:2|[M-H]-	Peak area	13394	9168	9269	11564	8252	2171	2167	1844	6181	4845	4939	5061	4548	4717	5149	17477	15816	14417	15030	15478	13758	12416	13565	22710	15382	6913	9102	8586	9470	7346	18126	20019	28730	31914	22937	13616	9324	11400	12384	10678	16770	18707	21079	16612	18344	34385	24969
LC-QTOFMS	PS 35:4|PS 15:0_20:4|[M-H]-	Peak area	1671	2864	2408	2554	3206	1717	997	1692	557	342	445	561	1305	373	382	2750	749	794	1648	672	3898	3024	3619	8997	4373	2935	3815	2441	3315	2898	6740	4525	6235	1021	4953	4225	4187	2821	4976	2318	12291	13419	15565	12204	24437	2837	1653
LC-QTOFMS	PS 36:1|PS 18:0_18:1|[M-H]-	Peak area	25137	37882	30983	36442	7711	37717	44596	32940	41754	36003	40360	40370	39981	40436	44977	30366	19121	16631	23246	20107	27747	31432	26173	39905	22772	16803	20516	18744	16365	13785	23673	25969	37539	23901	22890	19585	17627	18714	20557	22361	48742	46632	42511	44562	35845	44857	39664
LC-QTOFMS	PS 36:2|PS 18:0_18:2|[M-H]-	Peak area	12196	11086	9714	13441	10504	13718	19670	14392	16411	15632	24784	23364	19306	18772	19180	8846	4123	6980	9424	4337	12673	8551	11745	17260	11055	9127	10867	6442	9949	5044	11101	11175	13771	10585	9281	8067	6350	8629	7742	5413	22794	18691	19107	16856	19675	11304	10270
LC-QTOFMS	PS 38:3|[M-H]-	Peak area	3158	3521	3676	3616	3453	5649	7552	5580	6776	4729	6752	8321	5564	6728	7133	5275	2705	2869	4235	2788	5688	5655	5643	5508	2790	2586	3347	2601	3167	2852	5046	3982	3619	5107	6266	2401	3261	5307	3173	3966	7574	6105	4925	4875	5116	4358	3612
LC-QTOFMS	SHexCer 30:0;2O|[M-H]-	Peak area	20180	18772	21377	23688	17595	12839	13100	15401	15555	11514	14489	13708	16414	17535	15008	26717	19759	23753	27805	18950	26838	26961	29098	22697	17863	25363	21632	27974	29753	37500	18211	24029	22135	21710	23638	24719	26011	21336	17887	19834	17937	20967	19033	16437	12889	18196	23820
LC-QTOFMS	SHexCer 34:1;2O|[M-H]-	Peak area	17307	14652	18212	20245	16927	17342	17290	15263	14753	14963	13683	14060	14462	13381	15506	19958	23109	14045	19096	18869	15788	15160	18950	14552	12910	21228	19742	20446	22195	18820	10836	18418	11219	11029	16290	6127	8875	7909	9348	7251	13175	15618	14325	14441	17654	12922	15408
LC-QTOFMS	SHexCer 34:1;3O|[M-H]-	Peak area	2958	2779	3075	3014	3182	2387	2729	2298	2905	2756	883	2718	2716	871	1921	4130	14799	3617	12503	5178	4633	3813	4873	26501	4364	2473	2671	2430	2582	2917	5229	6307	4607	4915	5485	3619	3485	4009	2825	3637	1290	3531	1385	3966	1875	10251	16459
LC-QTOFMS	SHexCer 40:2;2O|[M-H]-	Peak area	17201	12245	15513	15896	13708	14856	18281	14243	14185	13007	13404	12012	13028	13394	14095	13837	17016	10128	17749	15620	12137	16141	16591	16558	11594	21782	18728	18399	21182	19054	8915	13305	10376	10744	13045	6352	8746	10254	9454	10251	14092	15493	13245	15079	19270	13283	12940
LC-QTOFMS	SHexCer 42:2;2O|[M-H]-	Peak area	125147	99302	109899	122193	110275	120222	125695	104341	100287	104245	96821	106880	94176	96372	102180	98225	142713	79442	135919	113592	70295	81367	107048	120394	69423	156458	142209	137070	153930	128449	57666	101286	72835	83546	101588	33006	44326	40532	59792	51201	85343	104625	96643	98767	120109	81258	96727
LC-QTOFMS	SHexCer 50:0;3O|[M-H]-	Peak area	1993956	2003965	1844372	2012505	2378258	10830	5351	4060	2935	2454	2157	838	1781	2231	1736	2253424	3857996	1728225	2845443	2887336	1825262	1447825	1715785	1241798	1129243	1123297	961560	1414505	1202329	1268426	1559040	2737548	2121500	1787876	2273732	1829263	1934438	2235179	1852231	2184148	11543	5732	5862	3724	3833	965871	1180848
LC-QTOFMS	SL 31:0;1O|SL 16:0;O/15:0|[M-H]-	Peak area	105962	79956	113585	125307	142627	1054	1205	1094	1064	3401	2831	3136	3319	1038	2443	30876	57116	30687	41793	48585	18568	15418	10418	1557	11119	131068	148350	154446	130171	134990	46551	141370	62126	154101	111931	120847	140860	163210	113954	184046	3935	5067	1261	1250	7123	69193	109375
LC-QTOFMS	SL 31:1;2O|SL 16:0;O/15:1;O|[M-H]-	Peak area	27812	20990	29589	31888	40454	352	519	296	318	311	278	704	285	687	273	8402	10725	6852	8734	10271	9051	2006	1764	383	1520	31819	33025	29066	29800	31050	9664	46727	17818	51732	29327	30530	46522	50904	38751	49134	363	365	271	575	3660	13264	17624
LC-QTOFMS	SL 32:0;1O|SL 17:0;O/15:0|[M-H]-	Peak area	1017062	719795	996530	1275507	1266212	2992	11019	9045	10144	10010	8896	8551	8806	8789	5158	487074	863346	421066	604579	700102	162766	134614	91453	4949	86525	1046411	1382533	1306885	1101502	1124958	387436	1628748	701002	1625102	1419120	1302264	1738808	1754610	1256840	1805111	10718	13100	10680	10309	16720	490930	761686
LC-QTOFMS	SL 32:1;1O|SL 17:1;O/15:0|[M-H]-	Peak area	27268	21158	25881	29993	35076	1355	794	1077	926	991	936	899	985	1072	920	11663	15196	9378	12718	14093	7653	7999	7155	1383	6381	34117	32528	35064	28919	29784	10329	35018	17849	46799	33586	31904	40660	41452	31875	41354	631	2436	811	1650	3716	15711	24500
LC-QTOFMS	SL 32:1;2O|SL 17:0;O/15:1;O|[M-H]-	Peak area	203740	140873	198974	225721	273909	1424	1427	1271	1252	1206	1091	1487	1644	1249	1120	55487	78283	47869	55899	71717	33564	9635	8902	1371	19929	200685	259689	205352	222158	231888	67515	325555	157984	397308	229566	231639	371692	358397	288958	350529	1392	1410	1369	1555	2243	78542	118792
LC-QTOFMS	SL 33:0;1O|SL 17:0;O/16:0|[M-H]-	Peak area	1555821	1269552	1667785	1958499	2039812	3053	2475	3317	2902	1876	2471	2838	2459	2858	2801	964464	1639231	856408	1144148	1328903	294451	254571	133463	5331	150775	1651459	1881903	2046195	1621082	1584074	691058	2067789	1224737	1886623	1975449	2257766	2512485	2908931	1947786	3083128	3581	3142	2904	2704	6313	1158930	1702881
LC-QTOFMS	SL 33:1;1O|SL 17:1;O/16:0|[M-H]-	Peak area	46759	36401	45939	52213	60284	1882	303	858	763	305	783	1597	729	1700	542	22202	31903	19196	22489	28474	13734	3012	6000	1054	6985	54654	55766	59224	46672	50330	20701	53676	30992	59423	51752	60175	65650	75202	53685	85844	663	3559	287	335	1414	34594	52803
LC-QTOFMS	SL 33:1;2O|SL 17:0;O/16:1;O|[M-H]-	Peak area	732969	604303	715275	816068	1057647	1087	927	1036	2467	975	916	1005	1082	383	364	240699	454237	231795	247828	348831	174822	109342	101442	1422	77235	886798	1028596	980900	932505	955661	244051	1029151	586419	1194338	821700	946177	1419411	1470614	1136407	1398174	1214	1633	1008	385	2800	303251	448863
LC-QTOFMS	SL 34:0;1O|SL 18:0;O/16:0|[M-H]-	Peak area	689284	625377	769699	866598	989339	3657	2121	2385	1925	1823	1441	2994	888	2876	1705	409697	699680	389784	506573	607856	136644	92539	88427	8074	58844	974675	1030933	1006694	893342	887702	276622	992870	639785	953274	820955	1296349	1537681	1743698	1225364	1923652	1227	1370	1273	1255	2537	845188	1205961
LC-QTOFMS	SL 34:1;1O|SL 18:1;O/16:0|[M-H]-	Peak area	25253	21171	23410	29379	30858	3290	3399	2621	3260	3122	3227	2853	3047	2725	3140	13014	21056	11571	14375	18356	8831	7805	7130	4457	5939	31785	34174	29899	29327	31022	10740	26735	18196	32447	24592	37755	41065	49526	36819	52139	3575	3588	3518	3405	5863	26982	33403
LC-QTOFMS	SL 34:1;2O|SL 18:0;O/16:1;O|[M-H]-	Peak area	1324432	1111276	1321618	1427868	1784364	1989	1833	1490	1433	1065	1342	1167	968	1281	1042	617281	1035750	550262	406922	817189	297360	65935	157055	2598	117370	1731542	1882040	1766973	1750631	1690607	223579	1596584	1230770	1626596	1281040	1999953	2553939	2864092	2193952	2958004	1940	1062	1131	1702	2104	826023	1311086
LC-QTOFMS	SL 35:0;1O|SL 18:0;O/17:0|[M-H]-	Peak area	79046	80751	71930	89496	110991	2315	1865	2576	2247	2290	491	2346	1765	2265	1674	54688	84826	49717	49565	76700	37746	25661	10013	10238	15748	123834	117642	138316	112232	109543	20337	89054	67657	102547	72530	172672	176322	212840	151580	259615	2476	878	547	2720	812	101664	164274
LC-QTOFMS	SM 32:1;2O|[M+CH3COO]-	Peak area	9822	6455	12642	10489	9626	3826	5228	3873	4116	4259	3822	4159	3877	3965	4478	6706	8623	4868	6372	6905	12282	12622	8916	11657	14132	7091	6312	7873	6657	6729	4990	7894	5363	6365	7176	6355	7752	9335	8629	11230	4765	6061	5056	5625	7742	6334	7086
LC-QTOFMS	SM 33:2;3O|[M+CH3COO]-	Peak area	65518	114751	88736	102603	99799	4420	4197	3657	4165	3924	3999	4843	4023	3550	4578	34672	54504	23596	23976	66429	68623	65693	79434	52127	68426	53647	46730	60580	54629	40786	28524	59712	151357	68694	34480	68080	36394	44336	56399	63068	34993	32720	34400	26739	55951	38006	68742
LC-QTOFMS	SM 34:0;2O|[M+CH3COO]-	Peak area	25914	20589	29221	23298	19563	6078	5782	5236	6060	5267	6124	6437	7166	7305	5479	17096	11749	11181	14349	11631	20404	17892	21000	15812	16816	21153	18431	23276	19371	14048	11522	15154	7360	9810	12995	10136	22875	26162	18044	18824	7642	8989	9219	8157	8604	10747	10815
LC-QTOFMS	SM 34:1;2O|SM 18:1;2O/16:0|[M+CH3COO]-	Peak area	61738	53439	98283	81541	52199	19759	22927	18742	20827	16333	20617	22171	22336	18689	18696	41015	29327	24359	36833	30872	69882	60194	63301	50156	47873	55833	50613	53890	51291	39483	25367	42729	26910	24994	40599	26900	60116	68090	61095	53835	22782	26144	23638	19066	23434	27037	24142
LC-QTOFMS	SM 38:2;2O|[M+CH3COO]-	Peak area	11532	6531	14364	12737	11534	4184	5048	4258	4336	4251	4285	4295	4448	4483	4568	6373	7786	4216	5566	5778	14159	17110	11198	14570	18938	7863	5519	9793	6050	5774	6945	11155	6616	8609	10647	7975	11070	12013	9872	13642	4301	4479	5229	4817	4630	4571	6000
LC-QTOFMS	SM 40:2;2O|[M+CH3COO]-	Peak area	12428	6985	13411	11570	9063	3339	5157	4489	4774	3543	2468	3235	3393	3775	2961	6887	7859	4669	3490	4291	14283	15598	10889	15106	14697	7664	3692	8553	4913	7032	1321	8720	5793	6746	7801	5977	8422	10505	8520	10380	3235	3514	3509	4006	2873	5137	3008
LC-QTOFMS	SM 42:2;2O|[M+CH3COO]-	Peak area	40277	22459	52518	45038	35353	9813	11817	10618	10671	9400	8638	10186	10509	9090	8789	17545	20645	10482	8621	15495	41005	51057	43388	49706	62131	19594	13302	30987	14763	17115	18127	28537	19756	21434	24602	20223	21571	35390	25854	41715	9384	11504	13764	11896	10673	11434	11359
LC-QTOFMS	SM 42:3;2O|[M+CH3COO]-	Peak area	8001	5248	9115	8658	7493	3135	3783	3148	3189	3264	3343	3199	3711	3322	2860	5352	5162	3736	4552	5089	8786	9369	8182	8556	11113	5503	4453	6969	4926	4886	4727	6963	4948	5861	6236	5069	5943	7664	6332	7637	3411	4090	3780	3656	3638	3774	4340
LC-QTOFMS	SQDG 32:0|SQDG 16:0_16:0|[M-H]-	Peak area	24267	15311	18983	20823	24078	11605	12597	9933	10622	10645	12036	14053	12449	11982	10810	21500	20464	13599	19250	19733	22193	25424	19940	24152	20213	19812	16644	22037	21777	19329	15050	18906	13781	20745	21273	16977	21019	23327	23925	23338	15322	17271	10867	14555	12900	11634	16063
LC-QTOFMS	SQDG 34:2|[M-H]-	Peak area	13090	7974	10004	11199	10811	3471	4109	4381	3966	3551	3611	3226	3592	4035	3954	11090	13823	8309	10065	10570	13295	11571	11702	12059	12216	8585	7608	9588	11210	10336	9799	13003	10091	10342	13262	8984	11976	11188	10487	12019	4058	4778	5361	4914	6157	6629	7754
LC-QTOFMS	ST 24:1;O2;G;S|[M-H]-	Peak area	36860	18018	27492	17396	26524	50951	54268	44021	48529	44156	27440	25766	43816	24633	29363	21733	14278	23447	18784	17122	20921	20866	25597	22321	13758	47306	30002	21835	32175	32891	19073	31409	20020	33656	31487	40645	32879	38097	41711	40536	25781	20972	15652	17331	16940	89197	58604
LC-QTOFMS	ST 24:1;O4;S|[M-H]-	Peak area	10625	24130	7857	3440	7090	3497	2466	2544	2421	2080	4116	4174	3865	4009	5012	78458	87513	59810	44459	66358	3733	3617	3798	66511	2280	5714	7094	4301	9911	7292	31527	51206	35859	48629	60819	22014	42215	44477	36466	32203	52192	78390	64769	55661	81860	9619	4682
LC-QTOFMS	ST 24:1;O4;T/16:0|[M-H]-	Peak area	18567	33678	39869	13625	11656	7879	2989	2938	2478	4512	15659	5045	4909	19951	12450	23188	53204	27248	15062	29104	24968	23873	37845	24032	22072	33045	37653	26898	22342	28498	27949	29656	18687	18115	27646	20956	22822	23802	19160	21200	20373	15054	16477	10051	17451	84934	36294
LC-QTOFMS	ST 24:1;O4;T/18:0|[M-H]-	Peak area	1455	2747	2933	1537	1650	532	284	276	243	260	373	401	312	229	216	495	559	375	1671	443	2695	2520	3162	2063	2615	7110	10032	5977	8518	10371	300	387	369	608	370	395	520	519	549	502	703	357	247	490	418	711	686
LC-QTOFMS	ST 24:1;O4;T/18:1|[M-H]-	Peak area	4438	7434	5348	5185	9821	839	297	618	463	271	606	278	245	763	314	642	1156	781	1013	1344	7855	9554	11989	4849	9508	23958	35179	16571	27334	35733	2111	1260	919	434	1108	906	626	716	540	670	946	871	749	303	1148	961	1382
LC-QTOFMS	ST 24:1;O4;T/18:2|[M-H]-	Peak area	5215	5815	6186	5766	8365	604	1107	1108	1047	658	673	687	667	494	1083	1908	2177	2447	3633	1788	9769	11723	13601	7727	10722	42364	37569	23764	35326	49273	2229	1616	1897	475	860	1743	1519	2644	1984	731	1238	1100	589	2318	436	2779	2661
LC-QTOFMS	ST 24:1;O4;T/20:0|[M-H]-	Peak area	22351	11767	18903	16690	15134	692	654	427	766	720	737	426	727	637	752	15603	3739	10292	6019	17335	13724	9511	15822	1944	15976	18121	18870	16712	19214	23497	1362	2524	1967	2217	2176	15616	20485	18965	13817	25589	727	807	631	619	727	1710	2334
LC-QTOFMS	ST 24:1;O4/18:1|[M-H]-	Peak area	33566	28192	22634	48069	59466	3464	1239	2179	2243	2510	1785	2322	2422	2387	2226	8630	10241	10802	5326	12838	5662	3689	10275	5746	3877	17796	15234	5617	5319	16647	2783	3820	1579	3841	3255	13230	10939	15068	14039	20404	3214	3240	1648	2592	4701	4264	7079
LC-QTOFMS	ST 24:1;O5;G;S|[M-H]-	Peak area	5119	516	3579	3159	3018	4728	4306	4055	3370	3819	4749	4279	4160	3665	4091	1288	996	972	1303	1191	2853	2183	4016	12315	2431	3653	2547	4301	2384	3837	8067	3328	8466	4417	10642	723	8001	1286	6218	1147	3755	4765	4966	5547	5521	18988	9483
LC-QTOFMS	ST 24:1;O5;S|[M-H]-	Peak area	1061740	1829545	1169490	154213	399914	6948	7408	4976	9929	3120	6748	6375	5463	6135	5605	2518784	2702406	2443934	1129767	2155169	184651	91075	104685	1268249	121979	393494	1290425	132974	1318535	782684	604821	1023605	672906	752454	802471	764157	872063	991629	720691	808219	1439736	3215571	3444110	2839881	3639658	727925	219944
LC-QTOFMS	ST 24:2;O4;S|[M-H]-	Peak area	2071	1422	981	2376	1712	4490	2093	2146	3547	1203	3393	4848	2569	2453	2917	18726	4462	12226	21258	11301	929	957	795	3553	760	916	935	1051	725	991	17111	30208	20944	20400	30023	22508	36511	32268	26345	29008	20335	22867	25813	20382	25822	1483	2321
LC-QTOFMS	ST 27:1;O;S|[M-H]-	Peak area	847280	911455	998755	823883	731632	858603	917214	790974	764131	673034	811766	876371	794804	818898	799032	807547	1027690	542922	1052655	802296	849364	821800	896908	1496701	657292	1033734	1032312	819408	948029	944716	557881	957508	679004	635185	843634	612820	909118	902302	879418	858177	1079954	1393573	1281146	1043850	1372658	1086910	1043729
LC-QTOFMS	ST 28:1;O;Hex;FA 16:0|[M+CH3COO]-	Peak area	121896	83687	81364	92937	73499	157912	180872	161044	158510	153682	151794	140856	142910	158077	150800	61694	78894	46692	93911	71831	55141	73068	88790	135921	51151	95325	98873	71746	106147	94472	44318	56035	61691	65844	71028	39539	68074	61823	69184	67243	125418	162757	137518	175252	180474	100328	116683
LC-QTOFMS	ST 28:1;O;Hex;FA 18:0|[M+CH3COO]-	Peak area	28126	18598	22195	25731	22759	32056	36685	33131	33785	31794	33409	31341	30418	35982	32999	19862	21749	14573	29128	17773	19896	20056	21886	31589	18842	27781	28618	22812	29013	26055	12903	15457	18690	17531	18708	12971	23345	21221	17845	20448	28453	37336	32667	40765	39268	26948	35368
LC-QTOFMS	ST 28:1;O;Hex;FA 18:1|[M+CH3COO]-	Peak area	47327	35269	37422	40981	39973	45716	56475	50953	51639	45089	47846	47619	47671	50100	48320	27447	35078	22978	40382	32001	28339	34754	36360	46113	24295	42789	41389	34527	41921	39006	21747	27377	22504	30144	30117	21131	28750	34802	29467	34286	42199	56377	44687	57782	56472	38112	44446
LC-QTOFMS	ST 28:1;O;Hex;FA 18:2|[M+CH3COO]-	Peak area	39726	17357	20541	21439	18676	54121	58892	52369	57723	51449	54195	51974	50706	58649	56637	18458	30900	13467	34401	25439	15252	29460	19881	43022	16455	28128	29022	23977	31411	26095	17975	22562	20620	28189	26836	17930	29835	26228	26831	23452	43413	59162	50458	59039	55257	30587	30309
LC-QTOFMS	ST 28:1;O;Hex|[M+CH3COO]-	Peak area	703342	612696	700051	716758	484248	685921	724948	675486	685834	647376	583057	558630	643473	600926	543348	502270	687722	360330	669749	616550	485973	589822	676368	697924	468113	684525	705719	560544	700882	705114	200868	304143	307116	284046	319773	246780	296658	296549	387090	351267	586431	647035	594592	614514	677544	571877	571162
LC-QTOFMS	ST 28:1;O;S|[M-H]-	Peak area	70006	71044	68294	69963	62200	46676	48990	35753	38668	30111	44245	45815	43029	47696	40239	106021	234988	64347	189514	144790	97924	110825	107063	353520	84091	106949	103116	82170	89221	81302	68645	113768	84932	83646	109723	58801	93484	87577	86000	100143	161905	221194	263395	174372	309110	180782	216827
LC-QTOFMS	ST 28:2;O;S|[M-H]-	Peak area	21135	22066	20521	19227	19151	19990	21288	15443	18510	13971	18702	21014	18347	19578	18289	22987	37704	14034	34709	26156	25805	26047	25694	66973	18136	27323	25269	24049	26391	24036	20138	32632	25707	25003	30895	17472	24731	22938	24241	25426	38368	54085	49083	37666	71057	32442	35119
LC-QTOFMS	ST 29:1;O;Hex;FA 16:0|[M+CH3COO]-	Peak area	331310	203868	201115	213751	173461	412758	477593	416914	439516	404810	431497	318818	372200	430584	413399	175670	214221	101454	267857	175489	100703	180887	195701	362174	120924	236462	260283	161775	271247	228648	98103	124849	137960	169570	168569	93958	195276	171389	184814	174080	314391	443904	369328	470784	481563	279685	291468
LC-QTOFMS	ST 29:1;O;Hex;FA 18:0|[M+CH3COO]-	Peak area	35698	23950	29220	29295	28003	50662	62166	48656	51199	50162	59267	38649	42718	50990	53839	23558	26866	19453	38503	27193	22243	24528	34156	54082	24350	38701	38839	25945	38815	33344	16137	19477	17832	23289	24512	14676	28974	24913	24309	28055	36304	60884	44906	56743	58498	43179	51152
LC-QTOFMS	ST 29:1;O;Hex;FA 18:1|[M+CH3COO]-	Peak area	89633	55274	65035	71523	71337	114390	129605	111268	100321	89756	99668	74661	101528	102637	95525	47087	67758	40847	51061	59665	48622	66879	67896	107855	50781	78263	76200	58267	81563	62288	33752	43578	42842	54108	55480	35582	62919	59689	61202	55550	76504	107931	89247	118322	129474	75751	67070
LC-QTOFMS	ST 29:1;O;Hex;FA 18:2|[M+CH3COO]-	Peak area	109657	53807	59504	88465	81654	155030	179574	156126	157246	141101	166762	128406	136217	159228	165566	59837	92894	48908	98273	67422	51871	79378	74207	124848	52334	73853	76525	56238	84980	67467	46185	55034	54483	70843	73994	45806	77346	72245	69747	70571	126316	169806	148300	183211	172473	74255	74280
LC-QTOFMS	ST 29:1;O;Hex;FA 18:3|[M+CH3COO]-	Peak area	31469	18028	22850	22893	19209	48285	52720	48484	54229	48430	58331	42767	48390	56358	57335	21605	26876	16321	33055	21914	17139	20555	23257	40980	16725	24297	24196	19462	27959	22724	15707	19153	17538	24038	23212	15753	23362	22154	23625	19978	41174	55042	47905	60168	57455	28287	26094
LC-QTOFMS	ST 29:1;O;Hex;FA 20:0|[M+CH3COO]-	Peak area	8154	5350	6384	5415	6210	11977	13786	9651	11335	9232	12040	9272	7779	8827	9426	7689	9035	5175	11110	6388	5013	6111	6329	11880	5231	6761	7166	6618	9713	6678	4401	5707	4065	7922	6150	5391	10811	6854	6060	6407	11177	11025	7562	14282	10625	10520	7040
LC-QTOFMS	ST 29:1;O;Hex;FA 22:0|[M+CH3COO]-	Peak area	17083	10797	12566	12138	13875	21760	19288	20943	20599	19611	19747	17498	17321	20882	19912	16662	16007	9893	17909	11763	10051	12122	12987	23002	8365	16863	14336	11557	16186	14429	9462	10216	11103	10882	11580	8811	15963	13631	14300	13637	18142	23513	19509	23370	24823	16136	14961
LC-QTOFMS	ST 29:1;O;Hex;FA 23:0|[M+CH3COO]-	Peak area	11448	9198	10064	11570	11994	12436	14833	13527	10694	11902	11027	11839	11325	12845	12375	11926	11920	6563	11749	10734	9160	12723	10067	13573	8247	11150	11304	12428	13675	14917	8040	7586	8726	9764	10301	8706	10983	11217	11135	13026	10939	12396	14458	15383	14033	13984	13296
LC-QTOFMS	ST 29:1;O;Hex;FA 24:0|[M+CH3COO]-	Peak area	13789	8731	10471	11213	10092	15195	18313	17039	16522	16236	18143	14493	15035	13395	17031	14106	14479	7148	17492	11602	8922	11309	11226	16306	8195	14170	12097	11353	12332	13138	7870	9108	8602	12128	11271	8524	13674	14268	13280	12023	15721	20993	15545	20535	21064	13754	14109
LC-QTOFMS	ST 29:1;O;Hex|[M+CH3COO]-	Peak area	1581467	1334410	1467251	1499213	1041616	1338806	1548566	1374728	1315030	1317121	1200045	1119806	1239496	1201053	1095625	1024670	1375133	723505	1353029	1267187	1050866	1173341	1405198	1385104	963970	1368859	1429800	1201161	1419064	1469788	402035	678981	647282	612437	709011	533130	693381	679046	856840	776051	1083575	1263879	1145505	1176923	1320833	1171536	1155697
LC-QTOFMS	ST 29:1;O;S|[M-H]-	Peak area	130763	153191	130412	153920	158102	28588	28847	25198	26200	22309	28179	26993	27508	26374	23682	272372	645500	147893	482907	386376	229806	291957	279737	961527	228555	221091	205770	169489	182209	185263	166111	284561	213448	207422	270778	140402	195192	193374	176440	221752	362731	481152	701890	413814	779426	446264	531709
LC-QTOFMS	ST 29:2;O;Hex;FA 15:0|[M+CH3COO]-	Peak area	7107	14148	10918	18940	20231	949	2082	940	898	896	1184	2086	2254	1936	1030	8832	20349	5924	12417	18593	8752	8132	6813	5515	9173	6552	7040	7425	7680	9903	5012	8380	20214	14238	9089	10799	8970	9149	6926	23408	1070	1317	1089	2877	1574	6102	30797
LC-QTOFMS	ST 29:2;O;Hex;FA 16:0|[M+CH3COO]-	Peak area	218741	173972	161029	193741	156995	159640	186149	168886	162738	132520	138830	106529	141520	132592	129147	121731	131222	88555	143454	139602	113227	141862	153410	162682	110527	167059	157205	136840	165126	149494	68520	96861	93176	102037	111138	88146	126157	120172	125647	119469	137918	182389	130719	185534	211177	178008	191403
LC-QTOFMS	ST 29:2;O;Hex;FA 18:3|[M+CH3COO]-	Peak area	8557	7422	7880	6908	8322	14866	16214	15695	15885	13127	15469	9184	14804	15993	14996	7671	8805	5040	8812	8199	7155	9231	7523	10506	7077	8614	7481	7642	10107	9408	5807	13572	6641	7573	8222	6330	7704	7784	9164	15291	10534	19062	15922	12593	16429	12292	17855
LC-QTOFMS	ST 29:2;O;Hex;FA 22:0|[M+CH3COO]-	Peak area	7850	3638	5652	5298	4158	8517	9830	8490	9454	8901	9542	9705	7878	8488	9110	7237	7776	2591	8417	4347	4743	4728	6128	8949	4550	5310	6016	5722	7707	8709	5155	6989	3988	5321	6067	4402	6735	4816	4612	7074	7682	10207	10734	10783	9391	7227	8519
LC-QTOFMS	ST 29:2;O;Hex;FA 24:0|[M+CH3COO]-	Peak area	7043	5723	6246	5884	5371	8073	8630	10999	8448	9079	8887	6314	8009	8297	9658	7768	8944	4583	9118	5251	7357	7116	6174	11152	5050	8395	8118	5592	7493	6810	5764	5837	4946	8373	8931	4139	8475	6530	7827	5919	7543	10717	10105	12955	13411	9497	7254
LC-QTOFMS	ST 29:2;O;Hex|[M+CH3COO]-	Peak area	390378	347559	379189	361714	258955	338318	378087	358023	335581	341756	303527	313722	324898	294154	271108	245511	360260	189185	350771	326111	292388	327387	371999	382174	263191	378331	406599	348598	401412	387282	102714	160602	153772	149075	172217	151375	190517	180741	233927	207052	286284	351919	305603	318728	388467	304782	302865
LC-QTOFMS	ST 29:2;O;S|[M-H]-	Peak area	16633	16527	13284	17067	16879	2420	2570	3176	3369	3069	1621	1672	3724	2823	2746	33541	89830	20133	67699	53455	25884	30922	32842	115208	27830	22040	20551	18257	18821	20658	27095	35759	30015	27012	39356	16058	22740	24150	20778	29545	50364	66929	90227	53436	97698	57843	68801
LC-QTOFMS	TCA; [M-H]-	Peak area	1320	527	933	897	974	3348	3165	2411	2692	3895	1614	1913	2746	1347	1924	1207	937	905	892	845	1478	812	906	540	475	1626	1085	1192	1337	1854	508	979	559	1216	1278	1377	1258	1245	2088	1109	1570	1607	1878	1293	1632	1660	1621
LC-QTOFMS	TMCA; [M-H]-	Peak area	68753	42405	69215	26504	51966	838993	619548	559782	326970	496229	180772	229045	667765	218472	281526	71930	34166	87612	62715	50802	36812	31912	54161	69297	24005	87903	83042	38507	92238	89598	61646	63820	44950	118299	72059	43719	110426	38528	119519	96882	299213	298858	187244	221379	162734	158170	103035
[truncated: 3 more columns]

## Sheet: MRM channels
Metabolites	Common name	Q1	Q3	RT (min)	DP	EP	CE	CXP
cis-9-hexadecenoic acid	Palmitoleic Acid	253.1	253.1	28.9	-75	-10	-34	-15
hexadecanoic acid	Palmitic Acid	255.1	237.3	33.04	-15	-10	-25	-17
all-cis-6,9,12,15-octadecatetraenoic acid	Stearidonic Acid	275.1	231.2	25.02	-60	-10	-25	-17
all-cis-9,12,15-octadecatrienoic acid	alpha-Linolenic Acid (ALA)	277.1	233.3	27.39	-60	-10	-22	-15
cis-9-trans-11-cis-15-octadecatrienoic acid	Conjugated ALA1	277.1	277	27.5	-85	-10	-32	-19
trans-10-cis-12-cis-15-octadecatrienoic acid	Conjugated ALA3	277.1	277	27.7	-85	-10	-32	-19
trans-9-trans-11-cis-15-octadecatrienoic acid	Conjugated ALA2	277.1	277	28.1	-85	-10	-32	-19
all-cis-6,9,12-octadecatrienoic acid	gamma-Linolenic Acid (GLA)	277.1	233.1	27.73	-85	-10	-20	-19
cis-6-cis-9-trans-11-octadecatrienoic acid	Conjugated GLA1	277.1	277	28.1	-85	-10	-32	-19
cis-6-trans-10-cis-12-octadecatrienoic acid	Conjugated GLA3	277.1	277	27.8	-85	-10	-32	-19
cis-6-trans-9-trans-11-octadecatrienoic acid	Conjugated GLA2	277.1	277	28.8	-85	-10	-32	-19
cis-9-cis-12-octadecadienoic acid	Linoleic Acid (LA)	279.1	261.2	30.03	-50	-10	-26	-13
cis-6-cis-9-octadecadienoic acid	―	279.1	279	30.6	-50	-10	-36	-13
cis-9-cis-15-octadecadienoic acid	―	279.1	279	29.9	-50	-10	-36	-13
cis-9-trans-11-octadecadienoic acid	Conjugated LA1	279.1	279.149	30.4	-50	-10	-36	-13
trans-9-trans-11-octadecadienoic acid	Conjugated LA2	279.1	279.147	31.2	-50	-10	-36	-13
trans-10-cis-12-octadecadienoic acid	Conjugated LA3	279.1	279.149	30.4	-50	-10	-36	-13
cis-6-trans-10-octadecadienoic acid	―	279.1	279	31	-50	-10	-36	-13
trans-10-cis-15octadecadienoic acid	―	279.1	279	30.5	-50	-10	-36	-13
cis-9-octadecenoic acid	Oleic Acid	281.1	281.1	33.79	-40	-10	-38	-15
trans-10-octadecenoic acid	―	281.1	281.163	34.5	-40	-10	-38	-15
octadecanoic acid	Stearic Acid	283.1	283.2	36.98	-40	-10	-37	-15
10-oxo-cis-12-cis-15-octadecadienoic acid	alpha-KetoA	293.1	139.1	20.5	-110	-10	-30	-13
10-oxo-trans-11-cis-15-octadecadienoic acid	alpha-KetoC	293.1	139.1	20.6	-70	-10	-30	-11
10-oxo-trans-11-cis-6-octadecadienoic acid	gamma-KetoA	293.1	136.9	21.3	-110	-10	-30	-11
13-oxo-cis-9-cis15-octadecadienocic acid	―	293.1	205.1	20.5	-40	-10	-28	-19
10-oxo-trans-11-cis-6-octadecadienoic acid	gamma-KetoC	293.1	137	21.5	-105	-10	-28	-17
13-oxo-cis-6-cis-9-octadecadienoic acid	―	293.1	195.1	20.6	-110	-10	-26	-11
10-hydroxy-cis-12-cis-15-octadecadienoic acid	alpha-HYA	295.1	184.9	19.8	-95	-10	-26	-13
10-hydroxy-trans-11-cis-15-octadecadienoic acid	alpha-HYC	295.1	185	19.8	-110	-10	-28	-17
10-hydroxy-cis-12-cis-6-octadecadienoic acid	gamma-HYA	295.1	183	20.7	-70	-10	-26	-17
13-hydroxy-cis-9-cis-15-octadecadienoic acid	―	295.1	225	19.9	-95	-10	-28	-17
10-hydroxy-trans-11-cis-6-octadecadienoic acid	gamma-HYC_ch1	295.1	155	20.8	-110	-10	-28	-13
10-hydroxy-trans-11-cis-6-octadecadienoic acid	gamma-HYC_ch2	295.1	183	20.8	-110	-10	-28	-17
13-hydroxy-cis-6-cis-9-octadecadienoic acid	―	295.1	194.9	20.1	-35	-10	-26	-13
10-oxo-cis-12-octadecenoic acid	KetoA	295.1	139.1	22.5	-155	-10	-30	-13
10-oxo-trans-11-octadecenoic acid	KetoC	295.1	138.9	22.9	-135	-10	-30	-15
10-oxo-cis-15-octadecenoic acid	alpha-KetoB	295.1	155.1	22.1	-90	-10	-30	-15
10-oxo-cis-6-octadecenoic acid	gamma-KetoB_ch1	295.1	155	23.4	-120	-10	-30	-17
10-oxo-cis-6-octadecenoic acid	gamma-KetoB_ch2	295.1	139	23.4	-120	-10	-30	-9
13-oxo-cis-9-octadecenoic acid	―	295.1	179	22.2	-105	-10	-30	-17
12-oxo-9-cis-octadecenoic acid	Ketoricinoleic acid	295.1	164.8	22.1	-135	-10	-30	-17
10-hydroxy-cis-12-octadecenoic acid	HYA	297.1	184.9	21.8	-110	-10	-28	-19
10-hydroxy-trans-11-octadecenoic acid	HYC	297.1	185	22	-115	-10	-30	-15
10-hydroxy-cis-15-octadecenoic acid	alpha-HYB	297.1	141	21.3	-120	-10	-32	-11
10-hydroxy-cis-6-octadecenoic acid	gamma-HYB_ch1	297.1	155	22.8	-125	-10	-30	-13
10-hydroxy-cis-6-octadecenoic acid	gamma-HYB_ch2	297.1	141	22.8	-125	-10	-32	-13
13-hydroxy-cis-9-octadecenoic acid	―	297.1	197	21.4	-90	-10	-30	-9
12-hydroxy-9-cis-octadecenoic acid	Ricinoleic acid	297.1	183	21.5	-40	-10	-40	-35
10-hydroxy-cis-8-octadecenoic acid	―	297.1	154.9	21.9	-75	-10	-28	-13
10-hydroxy-trans-8-octadecenoic acid	―	297.1	155	22.5	-115	-10	-28	-9
10-oxo-octadecanoic acid	KetoB	297.1	139	25.1	-110	-10	-30	-9
12-oxo-octadecanoic acid	―	297.1	167	24.3	-120	-10	-30	-19
10-hydroxyoctadecanoic acid	HYB	299.2	140.9	24.4	-95	-10	-32	-19
12-hydroxy-octadecanoic acid	―	299.2	169	23.6	-110	-10	-32	-11
all-cis-5,8,11,14,17-eicosapentaenoic acid	Eicosapentaenoic Acid	301.1	257.2	26.94	-55	-10	-26	-23
all-cis-8,11,14,17-eicosatetraenoic acid	Eicosatetraenoic Acid	303.2	259.2	28.7	-40	-10	-25	-15
all-cis-5,8,11,14-eicosatetraenoic acid	Arachidonic Acid	303.2	259.2	29.4	-40	-10	-28	-13
all-cis-8,11,14-eicosatrienoic acid	Dihomo-gamma-Linolenic Acid	305.2	261.3	31.43	-45	-10	-22	-11
all-cis-5,8,11-eicosatrienoic acid	Mead Acid	305.2	261	32.6	-75	-10	-27	-23
arachidonic acid-d8	AA-d8	311.1	267.1	29.22	-35	-10	-20	-21
10,13-dihydroxy-cis-15-octadecenoic acid	―	313.1	243.1	15.8	-50	-10	-30	-9
10,13-dihydroxy-cis-15-octadecenoic acid	―	313.1	185.1	15.8	-50	-10	-34	-21
10,13-dihydroxy-cis-6-octadecenoic acid	―	313.1	155.1	16.3	-50	-10	-32	-15
10,13-dihydroxy-cis-6-octadecenoic acid	―	313.1	195	16.3	-50	-10	-30	-11
10,13-hydroxyoctadecanoic acid	―	315.2	185	16.9	-55	-10	-36	-23
10,13-hydroxyoctadecanoic acid	―	315.2	197.1	16.9	-55	-10	-34	-15
12-hydroxy-all-cis-5,8,14,17-eicosatetraenoic Acid	―	319.2	180.9	20.5	-35	-10	-24	-11
15-hydroxy-all-cis-5,8,11-eicosatrienoic Acid	―	321.2	221	21.8	-170	-10	-24	-19
all-cis-4,7,10,13,16,19-docosahexaenoic acid	Docosahexaenoic Acid	327.1	283	28.67	-80	-10	-26	-33
15-hydroxyeicosatetraenoic acid-d8	15-HETE-d8	327.1	226.2	20.62	-70	-10	-18	-19
all-cis-7,10,13,16,19-docosapentaenoic acid	Docosapentaenoic Acid	329.2	285.2	30.06	-25	-10	-25	-29
all-cis-4,7,10,13,16-docosapentaenoic acid	Osbond Acid	329.2	285.2	31.29	-50	-10	-23	-21
14,15-epoxy-5, 8, 11-eicosatrienoic acid-d11	14,15-EET-d11	330.2	218.9	22.81	-65	-10	-16	-15
all-cis-7,10,13,16-eicosatetraenoic acid	Adrenic Acid	331.2	287.2	33.03	-75	-10	-27	-19
leukotriene B4-d4	LTB4-d4	339.1	197.2	17.22	-60	-10	-22	-13
14-hydroxy-cis-4,7,10,16,19-docosapentaenoic Acid	―	345	207	22.1	-50	-10	-22	-15
11-hydroxy-cis-4,7,13,16,19-docosapentaenoic Acid	―	345.2	167.1	22.4	-10	-10	-24	-17
prostaglandin E2-d4	PGE2-d4	355.2	275.1	13.6	-50	-10	-24	-7
leukotriene D4-d5	LTD4-d5	500.2	177	15.13	-10	-10	-26	-13
