# Supplementary material for: Elucidation of Gut Microbiota-Associated Lipids Using LC-MS/MS and 16S rRNA Sequence Analyses
Source: iScience. 2020 Nov 23;23(12):101841. doi: 10.1016/j.isci.2020.101841 (PMC7721639; doi:10.1016/j.isci.2020.101841)
Supplement: Data S3. Nomenclature of Lipids, Related to Figure 2 [file mmc4.xlsx]

## Sheet: Sheet1
Table S1 Nomenclature of lipids
Categories	Main class	Lipid class	Lipid subclass nomenclature	Example of structure	Description
Fatty acyls [FA]	Fatty acids and Conjugates [FA01]	Free fatty acid	FA		FA 18:1
Fatty acyls [FA]	Fatty amides [FA08]	N-acyl glycine	NAGly		NAGly 15:0/16:0
Fatty acyls [FA]	Fatty amides [FA08]	N-acyl glycyl serine	NAGlySer		NAGlySer 15:0/16:0
Fatty acyls [FA]	Fatty esters [FA07]	Fatty acid ester of hydroxyl fatty acid	FAHFA		FAHFA 16:0/18:1
Glycerolipids [GL]	Glycosyldiradylglycerols [GL05]	Digalactosyldiacylglycerol	DGDG		DGDG 16:0_18:1
Glycerolipids [GL]	Glycosyldiradylglycerols [GL05]	Ether-linked monogalactosyldiacylglycerol	EtherMGDG		MGDG O-16:0_16:0
Glycerolipids [GL]	Glycosyldiradylglycerols [GL05]	Monogalactosyldiacylglycerol	MGDG		MGDG 16:0_18:1
Glycerolipids [GL]	Glycosyldiradylglycerols [GL05]	Sulfoquinovosyl diacylglycerol	SQDG		SQDG 16:0_18:1
Glycerolipids [GL]	Other Glycerolipids [GL00]	Acyl diacylglyceryl glucuronide	ADGGA		ADGGA 16:0_18:2_16:0
Glycerolipids [GL]	Other Glycerolipids [GL00]	Diacylglyceryl glucuronide	DGGA		DGGA 16:0_18:2
Glycerophospholipids [GP]	Glycerophosphates [GP10]	Lysophosphatidic acid	LPA		LPA 16:0
Glycerophospholipids [GP]	Glycerophosphates [GP10]	Phosphatidic acid	PA		PA 16:0_18:1
Glycerophospholipids [GP]	Glycerophosphocholines [GP01]	Lysophophatidylcholine	LPC		LPC 18:1
Glycerophospholipids [GP]	Glycerophosphocholines [GP01]	Phosphatidylcholine	PC		PC 18:0_20:4
Glycerophospholipids [GP]	Glycerophosphoethanolamines [GP02]	Ether-linked lysophosphatidylethanolamine	EtherLPE		LPE O-18:1
Glycerophospholipids [GP]	Glycerophosphoethanolamines [GP02]	Ether-linked phosphatidylethanolamine	EtherPE		PE O-18:0_20:4
Glycerophospholipids [GP]	Glycerophosphoethanolamines [GP02]	N-acyl-lysophosphatidylethanolamine	LNAPE		LNAPE 16:0/N-18:2
Glycerophospholipids [GP]	Glycerophosphoethanolamines [GP02]	Lysophosphatidylethanolamine	LPE		LPE 18:1
Glycerophospholipids [GP]	Glycerophosphoethanolamines [GP02]	Phosphatidylethanolamine	PE		PE 18:0_20:4
Glycerophospholipids [GP]	Glycerophosphoglycerols [GP04]	Ether-linked lysophosphatidylglycerol	EtherLPG		LPG O-18:1
Glycerophospholipids [GP]	Glycerophosphoglycerols [GP04]	Ether-linked phosphatidylglycerol	EtherPG		PG O-18:1_16:0
Glycerophospholipids [GP]	Glycerophosphoglycerols [GP04]	Lysophosphatidylglycerol	LPG		LPG 18:1
Glycerophospholipids [GP]	Glycerophosphoglycerols [GP04]	Phosphatidylglycerol	PG		PG 18:0_20:4
Glycerophospholipids [GP]	Glycerophosphoglycerophosphoglycerols [GP12]	Cardiolipin	CL		CL 16:0_18:1_18:2_18:2
Glycerophospholipids [GP]	Glycerophosphoglycerophosphoglycerols [GP12]	Dilysocardiolipin	DLCL		DLCL 16:0_18:2
Glycerophospholipids [GP]	Glycerophosphoinositols [GP06]	Lysophosphatidylinositol	LPI		LPI 18:1
Glycerophospholipids [GP]	Glycerophosphoinositols [GP06]	Phosphatidylinositol	PI		PI 18:0_20:4
Glycerophospholipids [GP]	Glycerophosphoserines [GP03]	Lysophosphatidylserine	LPS		LPS 18:0
Glycerophospholipids [GP]	Glycerophosphoserines [GP03]	Phosphatidylserine	PS		PS O-18:0_20:4
Sphingolipids [SP]	Acidic glycosphingolipids [SP06]	Ganglioside GM3	GM3		GM3 18:1;2O/18:0
Sphingolipids [SP]	Acidic glycosphingolipids [SP06]	Sulfatide	SHexCer		SHexCer 18:1;2O/18:0
Sphingolipids [SP]	Acidic glycosphingolipids [SP06]	Oxidized sulfatide	SHexCer+O		SHexCer 18:1;2O/18:0;O
Sphingolipids [SP]	Ceramides [SP02]	Ceramide alpha-hydroxy fatty acid-dihydrosphingosine	Cer-ADS		Cer 18:0;2O/16:0;(2OH)
Sphingolipids [SP]	Ceramides [SP02]	Ceramide alpha-hydroxy fatty acid-phytospingosine	Cer-AP		Cer 18:1;3O/24:0;(2OH)
Sphingolipids [SP]	Ceramides [SP02]	Ceramide alpha-hydroxy fatty acid-sphingosine	Cer-AS		Cer 18:1;2O/18:0;(2OH)
Sphingolipids [SP]	Ceramides [SP02]	Ceramide beta-hydroxy fatty acid-dihydrosphingosine	Cer-BDS		Cer 18:0;2O/16:0;(3OH)
Sphingolipids [SP]	Ceramides [SP02]	Ceramide beta-hydroxy fatty acid-sphingosine	Cer-BS		Cer 16:1;2O/24:0;(3OH)
Sphingolipids [SP]	Ceramides [SP02]	Ceramide Esterified beta-hydroxy fatty acid-dihydrosphingosine	Cer-EBDS		Cer 18:0;2O/17:0;(3OH)(FA 15:0)
Sphingolipids [SP]	Ceramides [SP02]	Ceramide Esterified omega-hydroxy fatty acid-dihydrosphingosine	Cer-EODS		Cer 18:0;2O/16:0;O(FA 15:0)
Sphingolipids [SP]	Ceramides [SP02]	Ceramide Esterified omega-hydroxy fatty acid-sphingosine	Cer-EOS		Cer 18:1;2O/32:0;O(FA 18:2)
Sphingolipids [SP]	Ceramides [SP02]	Ceramide hydroxy fatty acid-dihydrosphingosine	Cer-HDS		Cer 19:0;2O/17:0;O
Sphingolipids [SP]	Ceramides [SP02]	Ceramide hydroxy fatty acid-sphingosine	Cer-HS		Cer 20:1;2O/24:0;O
Sphingolipids [SP]	Ceramides [SP02]	Ceramide non-hydroxyfatty acid-dihydrosphingosine	Cer-NDS		Cer 18:0;2O/26:0
Sphingolipids [SP]	Ceramides [SP02]	Ceramide non-hydroxyfatty acid-phytospingosine	Cer-NP		Cer 18:0;3O/16:0
Sphingolipids [SP]	Ceramides [SP02]	Ceramide non-hydroxyfatty acid-sphingosine	Cer-NS		Cer 18:1;2O/24:0
Sphingolipids [SP]	Neutral glycosphingolipids [SP05]	Dihexosylceramide	Hex2Cer		Hex2Cer 18:1;2O/16:0
Sphingolipids [SP]	Neutral glycosphingolipids [SP05]	Hexosylceramide alpha-hydroxy fatty acid-phytospingosine	HexCer-AP		HexCer 18:0;3O/24:0;(2OH)
Sphingolipids [SP]	Neutral glycosphingolipids [SP05]	Hexosylceramide hydroxyfatty acid-dihydrosphingosine	HexCer-HDS		HexCer 18:0;2O/16:0;O
Sphingolipids [SP]	Neutral glycosphingolipids [SP05]	Hexosylceramide hydroxyfatty acid-sphingosine	HexCer-HS		HexCer 18:1;2O/24:1;O
Sphingolipids [SP]	Neutral glycosphingolipids [SP05]	Hexosylceramide non-hydroxyfatty acid-sphingosine	HexCer-NS		HexCer 18:1;2O/20:0
Sphingolipids [SP]	Phosphosphingolipids [SP03]	Ceramide phosphoethanolamine	PE-Cer		PE-Cer 18:0;2O/16:0
Sphingolipids [SP]	Phosphosphingolipids [SP03]	Oxidized ceramide phosphoethanolamine	PE-Cer+O		PE-Cer 18:0;2O/16:0;O
Sphingolipids [SP]	Phosphosphingolipids [SP03]	Oxidized ceramide phosphoinositol	PI-Cer+O		PI-Cer 18:0;2O/16:0;O
Sphingolipids [SP]	Phosphosphingolipids [SP03]	Sphingomyelin	SM		SM 18:1;2O/20:0
Sphingolipids [SP]	Sphingoid bases [SP01]	Sulfonolipid	SL		SL 18:0;O/15:0
Sphingolipids [SP]	Sphingoid bases [SP01]	Oxidized sulfonolipid	SL+O		SL 17:0;O/16:1;O
Sterol Lipids [ST]	Bile acids and derivatives [ST04]	Bile acid sulfate	BASulfate		ST 24:1;O5;S
Sterol Lipids [ST]	Bile acids and derivatives [ST04]	Bile acid	BileAcid		ST 24:1;O5
Sterol Lipids [ST]	Bile acids and derivatives [ST04]	Esterified bile acid	BAE		ST 24:1;O4/18:1
Sterol Lipids [ST]	Other Sterol lipids [ST00]	Acylhexosyl sterol	AHexST		ST 27:1;O;Hex;FA 16:0
Sterol Lipids [ST]	Steroid conjugates [ST05]	Sterol sulfate	SSulfate		ST 27:1;O;S
